# Supplementary material for: Blood proteome profiling using aptamer-based technology for rejection biomarker discovery in transplantation
Source: Sci Data. 2019 Dec 9;6:314. doi: 10.1038/s41597-019-0324-y (PMC6901551; doi:10.1038/s41597-019-0324-y)
Supplement: Supplementary file 1 — Supplemental table S1 [file 41597_2019_324_MOESM1_ESM.xlsx]

## Sheet: 1.3K
The exact content of any pre-specified menu offered by SomaLogic may be altered on an ongoing basis, including the addition of SOMAmerâ reagents as they are created, and the removal of others if deemed necessary, as we continue to improve the performance of the SOMAscan assay. However, the client will know the exact content at the time of study contracting. SomaLogic reserves the right to alter t…
Number	SOMAmer SeqID	Analyte Name	UniProt ID
1	5227-60	[Pyruvate dehydrogenase (acetyl-transferring)] kinase isozyme 1, mitochondrial	Q15118
2	14156-33	14-3-3 protein beta/alpha	P31946
3	14157-21	14-3-3 protein epsilon	P62258
4	4179-57	14-3-3 protein family	P31946, P62258, P61981, Q04917, P27348, P63104, P31947
5	4829-43	14-3-3 protein sigma	P31947
6	7625-27	14-3-3 protein theta	P27348
7	5858-6	14-3-3 protein zeta/delta	P63104
8	4995-16	15-hydroxyprostaglandin dehydrogenase [NAD(+)]	P15428
9	4563-61	1-phosphatidylinositol 4,5-bisphosphate phosphodiesterase gamma-1	P19174
10	10361-25	2'-5'-oligoadenylate synthase 1	P00973
11	3898-5	26S proteasome non-ATPase regulatory subunit 7	P51665
12	5230-99	3-hydroxy-3-methylglutaryl-coenzyme A reductase	P04035
13	4217-49	3-hydroxyacyl-CoA dehydrogenase type-2	Q99714
14	5861-78	3-hydroxyanthranilate 3,4-dioxygenase	P46952
15	4693-72	3-hydroxyisobutyrate dehydrogenase, mitochondrial	P31937
16	4460-8	3-phosphoinositide-dependent protein kinase 1	O15530
17	5026-66	40S ribosomal protein S3	P23396
18	5484-63	40S ribosomal protein S3a	P61247
19	3864-5	40S ribosomal protein S7	P62081
20	4957-1	40S ribosomal protein SA	P08865
21	2682-68	60 kDa heat shock protein, mitochondrial	P10809
22	4187-49	6-phosphogluconate dehydrogenase, decarboxylating	P52209
23	4160-49	72 kDa type IV collagenase	P08253
24	3174-2	A disintegrin and metalloproteinase with thrombospondin motifs 1	Q9UHI8
25	3175-51	A disintegrin and metalloproteinase with thrombospondin motifs 13	Q76LX8
26	4533-76	A disintegrin and metalloproteinase with thrombospondin motifs 15	Q8TE58
27	2809-25	A disintegrin and metalloproteinase with thrombospondin motifs 4	O75173
28	3168-8	A disintegrin and metalloproteinase with thrombospondin motifs 5	Q9UNA0
29	5261-13	Abelson tyrosine-protein kinase 2	P42684
30	4771-10	Acid sphingomyelinase-like phosphodiesterase 3a	Q92484
31	4194-26	Acidic leucine-rich nuclear phosphoprotein 32 family member B	Q92688
32	3758-68	Activated Protein C	P04070
33	2806-49	Activin receptor type-1B	P36896
34	4976-57	Adapter molecule crk	P46108
35	5012-67	Adenylate kinase isoenzyme 1	P00568
36	5023-23	Adenylosuccinate lyase	P30566
37	4546-27	Adhesion G protein-coupled receptor E2	Q9UHX3
38	4551-72	Adhesion G-protein coupled receptor G5	Q8IZF4
39	3554-24	Adiponectin	Q15848
40	11513-92	ADP-ribosyl cyclase/cyclic ADP-ribose hydrolase 1	P28907
41	4535-50	ADP-ribosyl cyclase/cyclic ADP-ribose hydrolase 2	Q10588
42	14115-34	Adrenomedullin	P35318
43	4125-52	Advanced glycosylation end product-specific receptor, soluble	Q15109
44	4763-31	Afamin	P43652
45	4188-1	Aflatoxin B1 aldehyde reductase member 2	O43488
46	3280-49	Aggrecan core protein	P16112
47	2813-11	Agouti-related protein	O00253
48	3839-60	AH receptor-interacting protein	O00170
49	3709-4	Alanine aminotransferase 1	P24298
50	4192-10	Alcohol dehydrogenase [NADP(+)]	P14550
51	2849-49	Allograft inflammatory factor 1	P55008
52	4549-78	Alpha-(1,3)-fucosyltransferase 5	Q11128
53	2879-9	Alpha-1-antichymotrypsin	P01011
54	4153-11	Alpha-1-antichymotrypsin complex	P01011
55	3580-25	Alpha-1-antitrypsin	P01009
56	3024-18	Alpha-2-antiplasmin	P08697
57	3581-53	Alpha-2-HS-glycoprotein	P02765
58	3708-62	Alpha-2-macroglobulin	P01023
59	3640-14	alpha-2-macroglobulin receptor-associated protein	P30533
60	11105-171	Alpha-enolase	P06733
61	5792-8	alpha-Fetoprotein	P02771
62	3169-70	Alpha-L-iduronidase	P35475
63	4292-5	Alpha-soluble NSF attachment protein	P54920
64	8458-111	Alpha-synuclein	P37840
65	3343-1	Aminoacylase-1	Q03154
66	5183-53	AMP Kinase (alpha1beta1gamma1)	Q13131 Q9Y478 P54619
67	5245-40	AMP Kinase (alpha2beta2gamma1)	P54646 O43741 P54619
68	2970-60	Amphiregulin	P15514
69	14134-49	Amphoterin-induced protein 2	Q86SJ2
70	3171-57	Amyloid beta A4 protein	P05067
71	4874-3	Angiogenin	P03950
72	2811-27	Angiopoietin-1	Q15389
73	3773-15	Angiopoietin-1 receptor, soluble	Q02763
74	2602-2	Angiopoietin-2	O15123
75	2500-2	Angiopoietin-4	Q9Y264
76	3281-19	Angiopoietin-related protein 3	Q9Y5C1
77	3796-79	Angiopoietin-related protein 4	Q9BY76
78	3710-49	Angiostatin	P00747
79	2805-6	Angiotensin-converting enzyme 2	Q9BYF1
80	3484-60	Angiotensinogen	P01019
81	7624-19	Ankyrin-2	Q01484
82	4960-72	Annexin A1	P04083
83	4961-17	Annexin A2	P07355
84	14158-17	Annexin A5	P08758
85	5335-73	Annexin A6	P08133
86	4959-2	Anterior gradient protein 2 homolog	O95994
87	4413-3	Antileukoproteinase	P03973
88	3344-60	Antithrombin-III	P01008
89	2750-3	Apolipoprotein A-I	P02647
90	2797-56	Apolipoprotein B	P04114
91	4712-28	Apolipoprotein D	P05090
92	2418-55	Apolipoprotein E	P02649
93	5312-49	Apolipoprotein E (isoform E2)	P02649
94	2937-10	Apolipoprotein E (isoform E3)	P02649
95	2938-55	Apolipoprotein E (isoform E4)	P02649
96	11510-31	Apolipoprotein L1	O14791
97	14125-5	Apolipoprotein M	O95445
98	3412-7	Apoptosis regulator Bcl-2	P10415
99	8447-11	Appetite-regulating hormone	Q9UBU3
100	5867-60	Arginase-1	P05089
101	3538-26	Aromatic-L-amino-acid decarboxylase	P20711
102	2939-10	Artemin	Q5T4W7
103	3583-54	Arylsulfatase A	P15289
104	3172-28	Arylsulfatase B	P15848
105	5452-71	Asialoglycoprotein receptor 1	P07306
106	4912-17	Aspartate aminotransferase, cytoplasmic	P17174
107	4965-27	ATP synthase subunit beta, mitochondrial	P06576
108	9202-309	ATP synthase subunit O, mitochondrial	P48047
109	5460-60	ATP-dependent RNA helicase DDX19B	Q9UMR2
110	5443-62	Atrial natriuretic factor	P01160
111	3875-62	AT-rich interactive domain-containing protein 3A	Q99856
112	3091-70	Aurora kinase A	O14965
113	3346-72	Aurora kinase B	Q96GD4
114	2751-16	Azurocidin	P20160
115	4126-22	Bactericidal permeability-increasing protein	P17213
116	4973-18	Baculoviral IAP repeat-containing protein 3	Q13489
117	3472-40	Baculoviral IAP repeat-containing protein 5	O15392
118	4561-65	Baculoviral IAP repeat-containing protein 7 Isoform beta	Q96CA5
119	2816-50	Basal Cell Adhesion Molecule	P50895
120	3585-54	Basigin	P35613
121	13111-79	B-cell lymphoma 6 protein	P41182
122	2891-1	B-cell receptor CD22	P20273
123	5870-23	Bcl2-associated agonist of cell death	Q92934
124	4423-77	Bcl-2-like protein 1	Q07817
125	13097-11	Bcl-2-like protein 2	Q92843
126	3413-50	Bcl-2-related protein A1	Q16548
127	4866-59	BDNF/NT-3 growth factors receptor	Q16620
128	3485-28	Beta-2-microglobulin	P61769
129	3347-9	beta-adrenergic receptor kinase 1	P25098
130	5456-59	Beta-Ala-His dipeptidase	Q96KN2
131	13088-397	Betacellulin	P35070
132	2558-51	Beta-endorphin	P01189
133	5801-72	beta-nerve growth factor	P01138
134	5798-3	BH3-interacting domain death agonist	P55957
135	3284-75	Biglycan	P21810
136	3654-27	BMP-binding endothelial regulator protein	Q8N8U9
137	3348-49	Bone morphogenetic protein 1	P13497
138	3587-53	Bone morphogenetic protein 10	O95393
139	8459-10	Bone morphogenetic protein 6	P22004
140	2972-57	Bone morphogenetic protein 7	P18075
141	4859-6	Bone morphogenetic protein receptor type-1A	P36894
142	4862-63	Bone morphogenetic protein receptor type-2	Q13873
143	3415-61	Bone sialoprotein 2	P21815
144	3723-1	Brain natriuretic peptide 32	P16860
145	2421-7	Brain-derived neurotrophic factor	P23560
146	4534-10	Brain-specific serine protease 4	Q9GZN4
147	5262-57	Breast cancer anti-estrogen resistance protein 3	O75815
148	3461-58	Brevican core protein	Q96GW7
149	4328-2	Brother of CDO	Q9BWV1
150	4900-8	C3a anaphylatoxin	P01024
151	2755-8	C3a anaphylatoxin des Arginine	P01024
152	2851-63	C5a anaphylatoxin	P01031
153	2501-51	Cadherin-1	P12830
154	3656-9	Cadherin-12	P55289
155	5410-53	Cadherin-15	P55291
156	3797-1	Cadherin-2	P19022
157	2643-57	Cadherin-3	P22223
158	2819-23	Cadherin-5	P33151
159	3591-51	Cadherin-6	P55285
160	4903-72	Calcineurin	Q08209 P63098
161	3657-74	Calcineurin subunit B type 1	P63098
162	5253-1	Calcium/calmodulin-dependent 3',5'-cyclic nucleotide phosphodiesterase 1A	P54750
163	3877-67	Calcium/calmodulin-dependent protein kinase kinase 1	Q8N5S9
164	3592-4	Calcium/calmodulin-dependent protein kinase type 1	Q14012
165	3418-12	Calcium/calmodulin-dependent protein kinase type 1D	Q8IU85
166	3350-53	Calcium/calmodulin-dependent protein kinase type II subunit alpha	Q9UQM7
167	3351-1	Calcium/calmodulin-dependent protein kinase type II subunit beta	Q13554
168	3419-49	Calcium/calmodulin-dependent protein kinase type II subunit delta	Q13557
169	2449-1	Calcium-dependent phospholipase A2	P39877
170	2668-70	Calpain I	P07384 P04632
171	3026-5	Calpastatin	P20810
172	5264-65	Calreticulin	P27797
173	3466-8	cAMP-dependent protein kinase catalytic subunit alpha	P17612
174	4963-19	cAMP-regulated phosphoprotein 19	P56211
175	5255-22	cAMP-specific 3',5'-cyclic phosphodiesterase 4D	Q08499
176	4469-78	Carbohydrate sulfotransferase 15	Q7LFX5
177	4428-1	Carbohydrate sulfotransferase 2	Q9Y4C5
178	4429-51	Carbohydrate sulfotransferase 6	Q9GZX3
179	4969-2	Carbonic anhydrase 1	P00915
180	3420-21	Carbonic anhydrase 13	Q8N1Q1
181	4970-55	Carbonic anhydrase 2	P00918
182	3799-11	Carbonic anhydrase 3	P07451
183	3177-49	Carbonic anhydrase 4	P22748
184	3352-80	Carbonic anhydrase 6	P23280
185	3356-50	Carbonic anhydrase 7	P43166
186	3798-71	Carbonic anhydrase 9	Q16790
187	3289-19	Carbonic anhydrase-related protein 10	Q9NS85
188	3518-54	Carboxypeptidase B2	Q96IY4
189	5343-74	Carboxypeptidase E	P16870
190	2889-37	Cardiotrophin-1	Q16619
191	5225-50	Casein kinase II 2-alpha:2-beta heterotetramer	P68400 P67870
192	5226-36	Casein kinase II 2-alpha':2-beta heterotetramer	P19784 P67870
193	3427-63	Casein kinase II subunit alpha	P68400
194	5340-24	Caspase-10	Q92851
195	4904-7	Caspase-2	P42575
196	3593-72	Caspase-3	P42574
197	3488-64	Catalase	P04040
198	3061-61	Cathepsin B	P07858
199	5508-62	Cathepsin D	P07339
200	3594-6	Cathepsin E	P14091
201	9212-22	Cathepsin F	Q9UBX1
202	2431-17	Cathepsin G	P08311
203	8465-52	Cathepsin H	P09668
204	3364-76	Cathepsin L2	O60911
205	3181-50	Cathepsin S	P25774
206	4971-1	Cathepsin Z	Q9UBR2
207	3676-15	Cation-independent mannose-6-phosphate receptor	P11717
208	2770-51	C-C motif chemokine 1	P22362
209	4144-13	C-C motif chemokine 13	Q99616
210	2900-53	C-C motif chemokine 14	Q16627
211	3509-1	C-C motif chemokine 15	Q16663
212	4913-78	C-C motif chemokine 16	O15467
213	3519-3	C-C motif chemokine 17	Q92583
214	3044-3	C-C motif chemokine 18	P55774
215	4922-13	C-C motif chemokine 19	Q99731
216	2578-67	C-C motif chemokine 2	P13500
217	2468-62	C-C motif chemokine 20	P78556
218	2516-57	C-C motif chemokine 21	O00585
219	3508-78	C-C motif chemokine 22	O00626
220	2913-1	C-C motif chemokine 23	P55773
221	4128-27	C-C motif chemokine 24	O00175
222	2705-5	C-C motif chemokine 25	O15444
223	9168-31	C-C motif chemokine 26	Q9Y258
224	2192-63	C-C motif chemokine 27	Q9Y4X3
225	2890-59	C-C motif chemokine 28	Q9NRJ3
226	3040-59	C-C motif chemokine 3	P10147
227	2783-18	C-C motif chemokine 3-like 1	P16619
228	2781-63	C-C motif chemokine 4-like	Q8NHW4
229	5480-49	C-C motif chemokine 5	P13501
230	4886-3	C-C motif chemokine 7	P80098
231	2785-15	C-C motif chemokine 8	P80075
232	10337-83	CCAAT/enhancer-binding protein beta	P17676
233	3290-50	CD109 antigen	Q6YHK3
234	5451-1	CD166 antigen	Q13740
235	13116-25	CD177 antigen	Q8N6Q3
236	3029-52	CD209 antigen	Q9NNX6
237	5062-60	CD226 antigen	Q15762
238	5412-53	CD27 antigen	P26842
239	3534-14	CD40 ligand	P29965
240	3292-75	CD48 antigen	P09326
241	3293-2	CD5 antigen-like	O43866
242	11514-196	CD59 glycoprotein	P13987
243	9190-7	CD63 antigen	P08962
244	5807-77	CD70 antigen	P32970
245	5065-8	CD83 antigen	Q01151
246	2822-56	CD97 antigen	P48960
247	3326-58	Cell adhesion molecule 1	Q9BY67
248	3630-27	Cell adhesion molecule 3	Q8N126
249	4541-49	Cell adhesion molecule-related/down-regulated by oncogenes	Q4KMG0
250	5103-30	Cell surface glycoprotein CD200 receptor 1	Q8TD46
251	6152-111	Cellular tumor antigen p53	P04637
252	4962-52	Cerebral dopamine neurotrophic factor	Q49AH0
253	5246-64	cGMP-dependent 3',5'-cyclic phosphodiesterase	O00408
254	5254-69	cGMP-inhibited 3',5'-cyclic phosphodiesterase A	Q14432
255	5256-86	cGMP-specific 3',5'-cyclic phosphodiesterase	O76074
256	11104-13	Chitinase-3-like protein 1	P36222
257	3600-2	Chitotriosidase-1	Q13231
258	5013-2	Chloride intracellular channel protein 1	O00299
259	13117-232	Choline/ethanolamine kinase	Q9Y259
260	3362-61	Chordin-like protein 1	Q9BU40
261	13103-125	Chorionic somatomammotropin hormone	P0DML2 P0DML3
262	4540-11	Chromobox protein homolog 5	P45973
263	8476-11	Chromogranin-A	P10645
264	3423-59	Chymase	P23946
265	3489-9	Ciliary neurotrophic factor	P26441
266	2711-6	Ciliary neurotrophic factor receptor subunit alpha	P26992
267	3028-36	Ck-beta-8-1	P55773
268	4542-24	Clusterin	P10909
269	5066-134	CMRF35-like molecule 6	Q08708
270	4905-63	Coactosin-like protein	Q14019
271	4876-32	Coagulation factor IX	P00740
272	5307-12	Coagulation factor IXab	P00740
273	4906-35	Coagulation Factor V	P12259
274	3184-25	Coagulation factor VII	P08709
275	4878-3	Coagulation Factor X	P00742
276	3077-66	Coagulation factor Xa	P00742
277	2190-55	Coagulation Factor XI	P03951
278	4203-50	Cofilin-1	P23528
279	3234-23	Coiled-coil domain-containing protein 80	Q76M96
280	4807-13	Collagen alpha-1(VIII) chain	P27658
281	4543-65	Collagen alpha-1(XXIII) chain	Q86Y22
282	4925-54	Collagenase 3	P45452
283	4430-44	Collectin-11	Q9BWP8
284	5457-5	Collectin-12	Q5KU26
285	2823-7	COMM domain-containing protein 7	Q86VX2
286	2753-2	Complement C1q subcomponent	P02745 P02746 P02747
287	3285-23	Complement C1r subcomponent	P00736
288	3186-2	Complement C2	P06681
289	2754-50	Complement C3	P01024
290	4480-59	Complement C3b	P01024
291	2683-1	Complement C3b, inactivated	P01024
292	5803-24	Complement C3d fragment	P01024
293	4481-34	Complement C4	P0C0L4, P0C0L5
294	2182-54	Complement C4b	P0C0L4 P0C0L5
295	2381-52	Complement C5	P01031
296	4482-66	Complement C5b-C6 complex	P01031,P13671
297	4967-1	Complement component 1 Q subcomponent-binding protein, mitochondrial	Q07021
298	14136-234	Complement component C1q receptor	Q9NPY3
299	4127-75	Complement component C6	P13671
300	2888-49	Complement component C7	P10643
301	2429-27	Complement component C8	P07357,P07358,P07360
302	3060-43	Complement component C9	P02748
303	5069-9	Complement decay-accelerating factor	P08174
304	4129-72	Complement factor B	P00751
305	2946-52	Complement factor D	P00746
306	4159-130	Complement factor H	P08603
307	3666-17	Complement factor H-related protein 5	Q9BXR6
308	2567-5	Complement factor I	P05156
309	2975-19	Connective tissue growth factor	P29279
310	4544-4	Connective tissue-activating peptide III	P02775
311	2974-61	Contactin-1	Q12860
312	3296-92	Contactin-2	Q02246
313	3298-52	Contactin-4	Q8IWV2
314	3299-29	Contactin-5	O94779
315	5346-24	Copine-1	Q99829
316	4785-30	Corticosteroid-binding globulin	P08185
317	4890-10	Corticotropin	P01189
318	4337-49	C-reactive protein	P02741
319	3800-71	Creatine kinase B-type	P12277
320	2670-67	Creatine kinase M-type	P06732
321	3714-49	Creatine kinase M-type:Creatine kinase B-type heterodimer	P12277 P06732
322	3294-55	Cryptic protein	P0CG37
323	4332-6	C-type lectin domain family 1 member B	Q9P126
324	3361-26	C-type lectin domain family 4 member K	Q9UJ71
325	3030-3	C-type lectin domain family 4 member M	Q9H2X3
326	3603-60	C-type lectin domain family 7 member A	Q9BXN2
327	3041-55	C-type mannose receptor 2	Q9UBG0
328	4141-79	C-X-C motif chemokine 10	P02778
329	3038-9	C-X-C motif chemokine 11	O14625
330	3487-32	C-X-C motif chemokine 13	O43927
331	2436-49	C-X-C motif chemokine 16	Q9H2A7
332	2979-8	C-X-C motif chemokine 5	P42830
333	3495-15	C-X-C motif chemokine 6	P80162
334	9188-119	C-X-C motif chemokine 9	Q07325
335	3422-4	Cyclin-dependent kinase 1:G2/mitotic-specific cyclin-B1 complex	P06493 P14635
336	3357-67	Cyclin-dependent kinase 2:Cyclin-A2 complex	P24941 P20248
337	3358-51	Cyclin-dependent kinase 5:Cyclin-dependent kinase 5 activator 1 complex	Q00535 Q15078
338	3359-11	Cyclin-dependent kinase 8:Cyclin-C complex	P49336 P24863
339	3719-2	Cyclin-dependent kinase inhibitor 1B	P46527
340	2609-59	Cystatin-C	P01034
341	3803-10	Cystatin-D	P28325
342	3302-58	Cystatin-F	O76096
343	3303-23	Cystatin-M	Q15828
344	3802-50	Cystatin-S	P01036
345	4324-33	Cystatin-SA	P09228
346	5459-33	Cystatin-SN	P01037
347	9171-11	Cysteine and glycine-rich protein 3	P50461
348	3187-52	Cysteine-rich secretory protein 3	P54108
349	7628-40	Cysteine-rich with EGF-like domain protein 1	Q96HD1
350	2942-50	Cytochrome c	P99999
351	2943-5	Cytochrome P450 3A4	P08684
352	2634-2	Cytokine receptor common subunit gamma	P31785
353	2607-54	Cytokine receptor-like factor 1:Cardiotrophin-like cytokine factor 1 Complex	O75462 Q9UBD9
354	2746-56	Cytokine receptor-like factor 2	Q9HC73
355	5014-49	Cytoplasmic protein NCK1	P16333
356	3414-40	Cytoplasmic tyrosine-protein kinase BMX	P51813
357	5345-51	Cytoskeleton-associated protein 2	Q8WWK9
358	3192-3	Cytosolic non-specific dipeptidase	Q96KP4
359	5068-54	Cytotoxic and regulatory T-cell molecule	O95727
360	3022-4	Cytotoxic T-lymphocyte protein 4	P16410
361	4314-12	dCTP pyrophosphatase 1	Q9H773
362	4907-56	D-dimer	P02671 P02675 P02679
363	4355-13	Death-associated protein kinase 2	Q9UIK4
364	2666-53	Decorin	P07585
365	5349-69	Delta-like protein 1	O00548
366	3305-6	Delta-like protein 4	Q9NR61
367	4979-34	Dermatopontin	Q07507
368	4389-2	Desert hedgehog protein N-product	O43323
369	13126-52	Desmocollin-2	Q02487
370	4981-6	Desmocollin-3	Q14574
371	2976-58	Desmoglein-1	Q02413
372	3122-6	Diablo homolog, mitochondrial	Q9NR28
373	3644-5	Dickkopf-like protein 1	Q9UK85
374	3535-84	Dickkopf-related protein 1	O94907
375	3607-71	Dickkopf-related protein 3	Q9UBP4
376	3365-7	Dickkopf-related protein 4	Q9UBT3
377	3178-5	Dipeptidyl peptidase 1	P53634
378	3608-12	Dipeptidyl peptidase 2	Q9UHL4
379	3606-2	Discoidin domain-containing receptor 2	Q16832
380	4420-7	Disintegrin and metalloproteinase domain-containing protein 12	O43184
381	3795-6	Disintegrin and metalloproteinase domain-containing protein 9	Q13443
382	2871-73	DNA repair protein RAD51 homolog 1	Q06609
383	2876-74	DNA topoisomerase 1	P11387
384	3852-19	DnaJ homolog subfamily B member 1	P25685
385	9175-48	Down syndrome cell adhesion molecule	O60469
386	4978-54	Drebrin-like protein	Q9UJU6
387	5252-33	Dual 3',5'-cyclic-AMP and -GMP phosphodiesterase 11A	Q9HCR9
388	2864-2	Dual specificity mitogen-activated protein kinase kinase 1	Q02750
389	3628-3	Dual specificity mitogen-activated protein kinase kinase 2	P36507
390	6151-18	Dual specificity mitogen-activated protein kinase kinase 3	P46734
391	5242-37	Dual specificity mitogen-activated protein kinase kinase 4	P45985
392	3480-7	Dual specificity protein phosphatase 3	P51452
393	4359-87	Dual specificity tyrosine-phosphorylation-regulated kinase 3	O43781
394	5879-51	Dynactin subunit 2	Q13561
395	3881-49	Dynein light chain 1, cytoplasmic	P63167
396	3845-51	Dynein light chain roadblock-type 1	Q9NP97
397	10342-55	E3 SUMO-protein ligase PIAS4	Q8N2W9
398	10336-3	E3 ubiquitin-protein ligase CHIP	Q9UNE7
399	4245-80	E3 ubiquitin-protein ligase Mdm2	Q00987
400	14120-2	E3 ubiquitin-protein ligase RNF43	Q68DV7
401	14122-132	E3 ubiquitin-protein ligase ZNRF3	Q9ULT6
402	2826-53	Ectodysplasin-A, secreted form	Q92838
403	3182-38	Ectonucleoside triphosphate diphosphohydrolase 1	P49961
404	4436-1	Ectonucleoside triphosphate diphosphohydrolase 3	O75355
405	4437-56	Ectonucleoside triphosphate diphosphohydrolase 5	O75356
406	4435-66	Ectonucleotide pyrophosphatase/phosphodiesterase family member 7	Q6UWV6
407	8480-29	EGF-containing fibulin-like extracellular matrix protein 1	Q12805
408	4982-54	Elafin	P19957
409	5882-34	Elongation factor 1-beta	P24534
410	4908-6	Endoglin	P17813
411	4964-67	Endoplasmic reticulum aminopeptidase 1	Q9NZ08
412	4983-6	Endoplasmic reticulum resident protein 29	P30040
413	2201-17	Endostatin	P39060
414	2981-9	Endothelial cell-selective adhesion molecule	Q96AP7
415	3805-16	Endothelial cell-specific molecule 1	Q9NQ30
416	2714-78	Endothelial monocyte-activating polypeptide 2	Q12904
417	3611-70	Endothelin-converting enzyme 1	P42892
418	3189-61	Enteropeptidase	P98073
419	5301-7	Eotaxin	P51671
420	3431-54	Ephrin type-A receptor 1	P21709
421	5076-53	Ephrin type-A receptor 10	Q5JZY3
422	4834-61	Ephrin type-A receptor 2	P29317
423	3432-21	Ephrin type-A receptor 3	P29320
424	3806-55	Ephrin type-A receptor 5	P54756
425	5077-28	Ephrin type-B receptor 2	P29323
426	3612-6	Ephrin type-B receptor 4	P54760
427	5078-82	Ephrin type-B receptor 6	O15197
428	14124-6	Ephrin-A2	O43921
429	14153-8	Ephrin-A3	P52797
430	2614-28	Ephrin-A4	P52798
431	2615-60	Ephrin-A5	P52803
432	13104-32	Ephrin-B1	P98172
433	14131-37	Ephrin-B2	P52799
434	2514-65	Ephrin-B3	Q15768
435	5509-7	Epidermal growth factor	P01133
436	2677-1	Epidermal growth factor receptor	P00533
437	4212-5	Epidermal growth factor receptor substrate 15-like 1	Q9UBC2
438	5328-33	Epidermal growth factor receptor variant III	P00533
439	4956-2	Epiregulin	O14944
440	4122-12	Epithelial discoidin domain-containing receptor 1	Q08345
441	5813-58	Erythropoietin	P01588
442	2715-25	Erythropoietin receptor	P19235
443	3470-1	E-selectin	P16581
444	4708-3	Estradiol 17-beta-dehydrogenase 1	P14061
445	2945-25	Estrogen receptor	P03372
446	4997-19	Eukaryotic initiation factor 4A-III	P38919
447	4230-1	Eukaryotic translation initiation factor 4 gamma 2	P78344
448	4184-43	Eukaryotic translation initiation factor 4E-binding protein 2	Q13542
449	5885-55	Eukaryotic translation initiation factor 4H	Q15056
450	2612-5	Eukaryotic translation initiation factor 5	P55010
451	5888-29	Eukaryotic translation initiation factor 5A-1	P63241
452	3366-51	Extracellular matrix protein 1	Q16610
453	8463-2	Extracellular superoxide dismutase [Cu-Zn]	P08294
454	5032-64	FACT complex subunit SSRP1	Q08945
455	4985-11	Fatty acid-binding protein, epidermal	Q01469
456	5437-63	Fatty acid-binding protein, heart	P05413
457	11516-7	Fatty acid-binding protein, liver	P07148
458	4440-15	Fc receptor-like protein 3	Q96P31
459	5934-1	Ferritin	P02794 P02792
460	3367-8	Fetuin-B	Q9UGM5
461	2796-62	Fibrinogen	P02671 P02675 P02679
462	4989-7	Fibrinogen gamma chain	P02679
463	3486-58	Fibroblast growth factor 1	P05230
464	2441-2	Fibroblast growth factor 10	O15520
465	4392-54	Fibroblast growth factor 12	P61328
466	4393-3	Fibroblast growth factor 16	O43320
467	3494-71	Fibroblast growth factor 17	O60258
468	2761-49	Fibroblast growth factor 18	O76093
469	2762-30	Fibroblast growth factor 19	O95750
470	3025-50	Fibroblast growth factor 2	P09038
471	2763-66	Fibroblast growth factor 20	Q9NP95
472	3807-1	Fibroblast growth factor 23	Q9GZV9
473	4123-60	Fibroblast growth factor 4	P08620
474	3065-65	Fibroblast growth factor 5	P12034
475	4130-71	Fibroblast growth factor 6	P10767
476	4487-1	Fibroblast growth factor 7	P21781
477	4394-71	Fibroblast growth factor 8 isoform A	P55075
478	2443-10	Fibroblast growth factor 8 isoform B	P55075
479	2764-20	Fibroblast growth factor 9	P31371
480	5532-53	Fibroblast growth factor receptor 1	P11362
481	3808-76	Fibroblast growth factor receptor 2	P21802
482	3809-1	Fibroblast growth factor receptor 3	P22607
483	4988-49	Fibroblast growth factor receptor 4	P22455
484	4131-72	Fibronectin	P02751
485	3434-34	Fibronectin Fragment 3	P02751
486	3435-53	Fibronectin Fragment 4	P02751
487	3613-62	Ficolin-1	O00602
488	3313-21	Ficolin-2	Q15485
489	5462-62	Ficolin-3	O75636
490	3053-49	Fms-related tyrosine kinase 3 ligand	P49771
491	4986-59	Focal adhesion kinase 1	Q05397
492	3032-11	Follicle stimulating hormone	P01215, P01225
493	4132-27	Follistatin	P19883
494	13112-179	Follistatin-related protein 1	Q12841
495	3438-10	Follistatin-related protein 3	O95633
496	9213-24	Formimidoyltransferase-cyclodeaminase	O95954
497	2827-23	Fractalkine	P78423
498	5864-10	Fructose-bisphosphate aldolase A	P04075
499	5347-59	G2/mitotic-specific cyclin-B1	P14635
500	4548-4	Galactoside 3(4)-L-fucosyltransferase	P21217
501	11094-104	Galectin-10	Q05315
502	3033-57	Galectin-2	P05162
503	3066-12	Galectin-3	P17931
504	5000-52	Galectin-3-binding protein	Q08380
505	2982-82	Galectin-4	P56470
506	9196-8	Galectin-7	P47929
507	4909-68	Galectin-8	O00214
508	9197-4	Galectin-9	O00182
509	10339-48	Gamma-enolase	P09104
510	5897-58	Gastrin-releasing peptide	P07492
511	3314-74	GDNF family receptor alpha-1	P56159
512	2515-14	GDNF family receptor alpha-2	O00451
513	2505-49	GDNF family receptor alpha-3	O60609
514	4775-34	Gelsolin	P06396
515	3217-74	Glia-derived nexin	P07093
516	5822-22	Glial cell line-derived neurotrophic factor	P39905
517	3034-1	Glial fibrillary acidic protein	P14136
518	4891-50	Glucagon	P01275
519	2857-70	Glucocorticoid receptor	P04150
520	5223-59	Glucokinase regulatory protein	Q14397
521	4272-46	Glucose-6-phosphate isomerase	P06744
522	5478-50	Glutamate carboxypeptidase 2	Q04609
523	4993-16	Glutathione S-transferase A3	Q16772
524	4911-49	Glutathione S-transferase P	P09211
525	3848-14	Glyceraldehyde-3-phosphate dehydrogenase	P04406
526	11081-1	Glycerol-3-phosphate dehydrogenase [NAD(+)], cytoplasmic	P21695
527	3441-64	Glycogen synthase kinase-3 alpha/beta	P49840 P49841
528	5196-7	Glycylpeptide N-tetradecanoyltransferase 1	P30419
529	3315-15	Glypican-2	Q8N158
530	4842-62	Glypican-3	P51654
531	4991-12	Glypican-5	P78333
532	5350-14	Glypican-6	Q9Y625
533	4792-51	gp41 C34 peptide, HIV	Q70626
534	4992-49	Granulins	P28799
535	4840-73	Granulocyte colony-stimulating factor	P09919
536	2719-3	Granulocyte colony-stimulating factor receptor	Q99062
537	4697-59	Granulocyte-macrophage colony-stimulating factor	P04141
538	3195-50	Granulysin	P22749
539	3440-7	Granzyme A	P12544
540	4133-54	Granzyme B	P10144
541	3373-5	Granzyme H	P20718
542	5265-12	GRB2-related adapter protein 2	O75791
543	4449-67	Gremlin-1	O60565
544	2986-49	Gro-beta/gamma	P19876 P19875
545	2949-6	Group 10 secretory phospholipase A2	O15496
546	2447-7	Group IIE secretory phospholipase A2	Q9NZK7
547	5463-22	Growth arrest-specific protein 1	P54826
548	5464-52	Growth factor receptor-bound protein 2	P62993
549	2948-58	Growth hormone receptor	P10912
550	12060-28	Growth/differentiation factor 11	O95390
551	2765-4	Growth/differentiation factor 11/8	O95390 O14793
552	4374-45	Growth/differentiation factor 15	Q99988
553	4880-21	Growth/differentiation factor 2	Q9UK05
554	2752-62	Growth/differentiation factor 5	P43026
555	14583-49	Growth/differentiation factor 8	O14793
556	3067-67	Growth/differentiation factor 9	O60383
557	2985-35	Growth-regulated alpha protein	P09341
558	5193-51	GTPase KRas	P01116
559	4282-3	GTP-binding nuclear protein Ran	P62826
560	3054-3	Haptoglobin	P00738
561	4124-24	Heat shock 70 kDa protein 1A	P0DMV8
562	5903-91	Heat shock cognate 71 kDa protein	P11142
563	11103-24	Heat shock protein beta-1	P04792
564	2625-53	Heat shock protein HSP 90-alpha/beta	P07900 P08238
565	5467-15	Heat shock protein HSP 90-beta	P08238
566	2622-18	Heme oxygenase 2	P30519
567	11096-57	HemK methyltransferase family member 2	Q9Y5N5
568	4915-64	Hemoglobin	P69905, P68871
569	3332-57	Hemojuvelin	Q6ZVN8
570	2768-56	Hemopexin	P02790
571	5465-32	Heparan-sulfate 6-O-sulfotransferase 1	O60243
572	3316-58	Heparin cofactor 2	P05546
573	4134-4	Heparin-binding EGF-like growth factor	Q99075
574	5134-52	Hepatitis A virus cellular receptor 2	Q8TDQ0
575	2681-23	Hepatocyte growth factor	P14210
576	3617-80	Hepatocyte growth factor activator	Q04756
577	2837-3	Hepatocyte growth factor receptor	P08581
578	4407-10	Hepatocyte growth factor-like protein	P26927
579	4553-65	Hepatoma-derived growth factor-related protein 2	Q7Z4V5
580	3504-58	Hepcidin	P81172
581	14132-21	HERV-H LTR-associating protein 2	Q9UM44
582	4450-26	Heterogeneous nuclear ribonucleoprotein A/B	Q99729
583	4994-178	Heterogeneous nuclear ribonucleoprotein K	P61978
584	4224-7	Heterogeneous nuclear ribonucleoprotein Q	O60506
585	5351-52	Heterogeneous nuclear ribonucleoproteins A2/B1	P22626
586	13131-5	Hexokinase-1	P19367
587	13130-150	Hexokinase-2	P52789
588	5178-5	High affinity cAMP-specific 3',5'-cyclic phosphodiesterase 7A	Q13946
589	5201-50	High affinity cGMP-specific 3',5'-cyclic phosphodiesterase 9A	O76083
590	3312-64	High affinity immunoglobulin gamma Fc receptor I	P12314
591	3477-63	High affinity nerve growth factor receptor	P04629
592	2524-56	High mobility group protein B1	P09429
593	5900-11	Histidine triad nucleotide-binding protein 1	P49773
594	4996-66	Histidine-rich glycoprotein	P04196
595	2865-77	Histone acetyltransferase KAT6A	Q92794
596	2858-29	Histone acetyltransferase type B catalytic subunit	O14929
597	2859-69	Histone deacetylase 8	Q9BY41
598	2987-37	Histone H1.2	P16403
599	14144-3	Histone H2A type 3	Q7L7L0
600	4163-5	Histone H2A.z	P0C0S5
601	14143-8	Histone H2B type 2-E	Q16778
602	14146-92	Histone H3.1	P68431
603	5843-60	Histone-lysine N-methyltransferase EHMT2	Q96KQ7
604	2732-58	Homeobox protein NANOG	Q9H9S0
605	3443-61	Homeodomain-interacting protein kinase 3	Q9H422
606	3879-50	Hsp90 co-chaperone Cdc37	Q16543
607	4914-10	Human Chorionic Gonadotropin	P01215,P01233
608	3196-6	Hyaluronan and proteoglycan link protein 1	P10915
609	13089-6	Hypoxia-inducible factor 1-alpha	Q16665
610	5061-27	ICOS ligand	O75144
611	3198-4	Iduronate 2-sulfatase	P22304
612	11089-7	Immunoglobulin A	P01876 P01877
613	4987-17	Immunoglobulin alpha Fc receptor	P24071
614	4916-2	Immunoglobulin D	P01880
615	4135-84	Immunoglobulin E	P01854
616	2744-57	Immunoglobulin G	P01857
617	3069-52	Immunoglobulin M	P01871
618	13124-20	Immunoglobulin superfamily containing leucine-rich repeat protein 2	Q6UXK2
619	2860-19	Importin subunit alpha-1	P52292
620	3887-90	Importin subunit beta-1	Q14974
621	10358-33	Induced myeloid leukemia cell differentiation protein Mcl-1	Q07820
622	2988-57	Inducible T-cell costimulator	Q9Y6W8
623	2748-3	Inhibin beta A chain	P08476
624	8467-9	Inhibin beta A chain:Inhibin beta B chain heterodimer	P08476 P09529
625	3888-8	Inhibitor of growth protein 1	Q9UK53
626	5021-13	Inorganic pyrophosphatase	Q15181
627	5229-90	Inosine-5'-monophosphate dehydrogenase 1	P20839
628	5250-53	Inosine-5'-monophosphate dehydrogenase 2	P12268
629	4883-56	Insulin	P01308
630	3448-13	Insulin receptor	P06213
631	3197-70	Insulin-degrading enzyme	P14735
632	4232-19	Insulin-like growth factor 1 receptor	P08069
633	2952-75	Insulin-like growth factor I	P05019
634	2771-35	Insulin-like growth factor-binding protein 1	P08833
635	8469-41	Insulin-like growth factor-binding protein 2	P18065
636	2571-12	Insulin-like growth factor-binding protein 3	P17936
637	2950-57	Insulin-like growth factor-binding protein 4	P22692
638	2685-21	Insulin-like growth factor-binding protein 5	P24593
639	2686-67	Insulin-like growth factor-binding protein 6	P24592
640	3320-49	Insulin-like growth factor-binding protein 7	Q16270
641	3503-4	Integrin alpha-I: beta-1 complex	P56199, P05556
642	8488-33	Integrin alpha-IIb: beta-3 complex	P08514 P05106
643	4917-62	Integrin alpha-V: beta-5 complex	P06756, P18084
644	4811-33	Inter-alpha-trypsin inhibitor heavy chain H4	Q14624
645	4342-10	Intercellular adhesion molecule 1	P05362
646	5486-73	Intercellular adhesion molecule 2	P13598
647	2649-77	Intercellular adhesion molecule 3	P32942
648	5124-69	Intercellular adhesion molecule 5	Q9UMF0
649	9183-7	Interferon alpha/beta receptor 1	P17181
650	14128-121	Interferon alpha-10	P01566
651	3497-13	Interferon alpha-2	P01563
652	14129-1	Interferon alpha-7	P01567
653	14127-240	Interferon beta	P01574
654	14147-50	Interferon gamma	P01579
655	5825-49	Interferon gamma receptor 1	P15260
656	9180-6	Interferon gamma receptor 2	P38484
657	4396-54	Interferon lambda-1	Q8IU54
658	4397-26	Interferon lambda-2	Q8IZJ0
659	10351-51	Interferon regulatory factor 1	P10914
660	4851-25	Interleukin-1 alpha	P01583
661	3037-62	Interleukin-1 beta	P01584
662	2630-12	Interleukin-1 Receptor accessory protein	Q9NPH3
663	5353-89	Interleukin-1 receptor antagonist protein	P18510
664	2991-9	Interleukin-1 receptor type 1	P14778
665	14133-93	Interleukin-1 receptor type 2	P27930
666	4234-8	Interleukin-1 receptor-like 1	Q01638
667	2994-71	Interleukin-1 receptor-like 2	Q9HB29
668	2773-50	Interleukin-10	P22301
669	10344-334	Interleukin-10 receptor subunit alpha	Q13651
670	2631-50	Interleukin-10 receptor subunit beta	Q08334
671	4493-92	Interleukin-11	P20809
672	10367-62	Interleukin-12	P29459, P29460
673	2632-5	Interleukin-12 receptor subunit beta-1	P42701
674	3815-14	Interleukin-12 receptor subunit beta-2	Q99665
675	3072-4	Interleukin-13	P35225
676	2633-52	Interleukin-13 receptor subunit alpha-1	P78552
677	3445-53	Interleukin-15 receptor subunit alpha	Q13261
678	2774-10	Interleukin-16	Q14005
679	2992-59	Interleukin-17 receptor A	Q96F46
680	5084-154	Interleukin-17 receptor B	Q9NRM6
681	5468-67	Interleukin-17 receptor C	Q8NAC3
682	3376-49	Interleukin-17 receptor D	Q8NFM7
683	9170-24	Interleukin-17A	Q16552
684	3499-77	Interleukin-17B	Q9UHF5
685	4136-40	Interleukin-17D	Q8TAD2
686	2775-54	Interleukin-17F	Q96PD4
687	3446-7	Interleukin-18 receptor 1	Q13478
688	2993-1	Interleukin-18 receptor accessory protein	O95256
689	3073-51	Interleukin-18-binding protein	O95998
690	3035-80	Interleukin-19	Q9UHD0
691	3070-1	Interleukin-2	P60568
692	3151-6	Interleukin-2 receptor subunit alpha	P01589
693	4138-25	Interleukin-20	Q9NYY1
694	5085-18	Interleukin-20 receptor subunit alpha	Q9UHF4
695	2778-10	Interleukin-22	Q9GZX6
696	3620-67	Interleukin-22 receptor subunit alpha-1	Q8N6P7
697	5087-5	Interleukin-22 receptor subunit alpha-2	Q969J5
698	10365-132	Interleukin-23	P29460, Q9NPF7
699	5088-175	Interleukin-23 receptor	Q5VWK5
700	3321-2	Interleukin-24	Q13007
701	4137-57	Interleukin-25	Q9H293
702	2829-19	Interleukin-27	Q8NEV9 Q14213
703	5132-71	Interleukin-27 receptor subunit alpha	Q6UWB1
704	4717-55	Interleukin-3	P08700
705	4490-65	Interleukin-3 receptor subunit alpha	P26951
706	4556-10	Interleukin-34	Q6ZMJ4
707	14150-7	Interleukin-36 alpha	Q9UHA7
708	14149-9	Interleukin-36 beta	Q9NZH7
709	2723-9	Interleukin-37	Q9NZH6
710	2906-55	Interleukin-4	P05112
711	3055-54	Interleukin-4 receptor subunit alpha	P24394
712	11071-1	Interleukin-5	P05113
713	4491-4	Interleukin-5 receptor subunit alpha	Q01344
714	4673-13	Interleukin-6	P05231
715	4139-71	Interleukin-6 receptor subunit alpha	P08887
716	2620-4	Interleukin-6 receptor subunit beta	P40189
717	4140-3	Interleukin-7	P13232
718	5089-11	Interleukin-7 receptor subunit alpha	P16871
719	3447-64	Interleukin-8	P10145
720	5834-18	Interleukin-9	P15248
721	4924-32	Interstitial collagenase	P03956
722	2997-8	Junctional adhesion molecule B	P57087
723	2998-53	Junctional adhesion molecule C	Q9BX67
724	5094-62	Junctional adhesion molecule-like	Q86YT9
725	2831-29	Kallikrein-11	Q9UBX7
726	3199-54	Kallikrein-12	Q9UKR0
727	3200-49	Kallikrein-13	Q9UKR3
728	3681-87	Kallikrein-14	Q9P0G3
729	2833-20	Kallikrein-4	Q9Y5K2
730	3201-49	Kallikrein-5	Q9Y337
731	3450-4	Kallikrein-6	Q92876
732	3378-49	Kallikrein-7	P49862
733	2834-54	Kallikrein-8	O60259
734	3449-58	Kallistatin	P29622
735	8485-7	Kelch-like ECH-associated protein 1	Q14145
736	5354-11	Keratin, type I cytoskeletal 18	P05783
737	5095-21	Killer cell immunoglobulin-like receptor 2DL4	Q99706
738	5096-51	Killer cell immunoglobulin-like receptor 3DL2	P43630
739	5097-14	Killer cell immunoglobulin-like receptor 3DS1	Q14943
740	5098-79	Killer cell lectin-like receptor subfamily F member 1	Q9NZS2
741	4557-61	Kin of IRRE-like protein 3	Q8IZU9
742	5228-25	Kinesin-like protein KIF23	Q02241
743	4495-33	Kininogen-1	P01042
744	3202-28	Kremen protein 2	Q8NCW0
745	2828-82	Kunitz-type protease inhibitor 1	O43278
746	2843-13	Kunitz-type protease inhibitor 2	O43291
747	4559-64	Kynureninase	Q16719
748	4455-89	Lactadherin	Q08431
749	4801-13	Lactoperoxidase	P22079
750	2780-35	Lactotransferrin	P02788
751	3889-64	Lamin-B1	P20700
752	2728-62	Laminin	P25391, P07942, P11047
753	13133-73	Latent-transforming growth factor beta-binding protein 4	Q8N2S1
754	2635-61	Layilin	Q6UX15
755	3622-33	Legumain	Q99538
756	8484-24	Leptin	P41159
757	5400-52	Leptin receptor	P48357
758	4237-70	Leucine carboxyl methyltransferase 1	Q9UIC8
759	10990-21	Leucine-rich repeat serine/threonine-protein kinase 2	Q5S007
760	4452-9	Leucine-rich repeat transmembrane neuronal protein 1	Q86UE6
761	4453-83	Leucine-rich repeat transmembrane neuronal protein 3	Q86VH5
762	4547-59	Leucine-rich repeat transmembrane protein FLRT1	Q9NZU1
763	13122-19	Leucine-rich repeat transmembrane protein FLRT2	O43155
764	13123-3	Leucine-rich repeat transmembrane protein FLRT3	Q9NZU0
765	3322-52	Leucine-rich repeats and immunoglobulin-like domains protein 3	Q6UXM1
766	5837-49	Leukemia inhibitory factor receptor	P42702
767	5090-49	Leukocyte immunoglobulin-like receptor subfamily B member 1	Q8NHL6
768	5091-28	Leukocyte immunoglobulin-like receptor subfamily B member 2	Q8N423
769	6653-58	Leukocyte surface antigen CD47	Q08722
770	3204-2	Leukotriene A-4 hydrolase	P09960
771	4304-18	Ligand-dependent nuclear receptor corepressor-like protein	Q8N3X6
772	2999-6	Limbic system-associated membrane protein	Q13449
773	3074-6	Lipopolysaccharide-binding protein	P18428
774	13095-51	Lithostathine-1-alpha	P05451
775	3890-8	L-lactate dehydrogenase B chain	P07195
776	3291-30	Low affinity immunoglobulin epsilon Fc receptor	P06734
777	3309-2	Low affinity immunoglobulin gamma Fc region receptor II-a	P12318
778	3310-62	Low affinity immunoglobulin gamma Fc region receptor II-b	P31994
779	3311-27	Low affinity immunoglobulin gamma Fc region receptor III-B	O75015
780	3858-5	Low molecular weight phosphotyrosine protein phosphatase	P24666
781	13129-40	Low-density lipoprotein receptor	P01130
782	9182-3	Low-density lipoprotein receptor-related protein 1, soluble	Q07954
783	7640-29	Low-density lipoprotein receptor-related protein 1B	Q9NZR2
784	3323-37	Low-density lipoprotein receptor-related protein 8	Q14114
785	4831-4	L-Selectin	P14151
786	13114-50	Lumican	P51884
787	2953-31	Luteinizing hormone	P01215, P01229
788	13107-9	Ly6/PLAUR domain-containing protein 3	O95274
789	3206-4	Lymphatic vessel endothelial hyaluronic acid receptor 1	Q9Y5Y7
790	5099-14	Lymphocyte activation gene 3 protein	P18627
791	3623-84	Lymphocyte antigen 86	O95711
792	4143-74	Lymphotactin	P47992
793	3505-6	Lymphotoxin alpha1:beta2	P01374, Q06643
794	3506-49	Lymphotoxin alpha2:beta1	P01374, Q06643
795	4703-87	Lymphotoxin-alpha	P01374
796	3179-51	Lysosomal protective protein	P10619
797	5100-53	Lysosome membrane protein 2	Q14108
798	4920-10	Lysozyme C	P61626
799	3738-54	Macrophage colony-stimulating factor 1	P09603
800	2638-12	Macrophage colony-stimulating factor 1 receptor	P07333
801	2637-77	Macrophage mannose receptor 1	P22897
802	4496-60	Macrophage metalloelastase	P39900
803	5356-2	Macrophage migration inhibitory factor	P14174
804	3684-78	Macrophage scavenger receptor types I and II	P21757
805	4968-50	Macrophage-capping protein	P40121
806	2640-3	Macrophage-stimulating protein receptor	Q04912
807	3853-56	Malate dehydrogenase, cytoplasmic	P40925
808	5001-6	Mammaglobin-B	O75556
809	3605-77	Mannan-binding lectin serine protease 1	P48740
810	3000-66	Mannose-binding protein C	P11226
811	3820-68	MAP kinase-activated protein kinase 2	P49137
812	3822-54	MAP kinase-activated protein kinase 3	Q16644
813	3821-28	MAP kinase-activated protein kinase 5	Q8IW41
814	2475-1	Mast/stem cell growth factor receptor Kit	P10721
815	3325-2	Matrilin-2	O00339
816	3208-2	Matrilin-3	O15232
817	2789-26	Matrilysin	P09237
818	3209-69	Matrix extracellular phosphoglycoprotein	Q9NQ76
819	5002-76	Matrix metalloproteinase-14	P50281
820	5268-49	Matrix metalloproteinase-16	P51512
821	2838-53	Matrix metalloproteinase-17	Q9ULZ9
822	2579-17	Matrix metalloproteinase-9	P14780
823	5470-69	Mediator of RNA polymerase II transcription subunit 1	Q15648
824	3823-9	Megakaryocyte-associated tyrosine-protein kinase	P42679
825	2687-2	Melanoma-derived growth regulatory protein	Q16674
826	3685-53	Membrane frizzled-related protein	Q9BY79
827	3627-71	Membrane metallo-endopeptidase-like 1	Q495T6
828	3893-64	Mesothelin	Q13421
829	2211-9	Metalloproteinase inhibitor 1	P01033
830	2278-61	Metalloproteinase inhibitor 2	P16035
831	2480-58	Metalloproteinase inhibitor 3	P35625
832	3210-1	Methionine aminopeptidase 1	P53582
833	3170-6	Methionine aminopeptidase 2	P50579
834	3891-56	Methyl-CpG-binding domain protein 4	O95243
835	2730-58	MHC class I polypeptide-related sequence A	Q29983
836	5102-55	MHC class I polypeptide-related sequence B	Q29980
837	5854-60	Microtubule-associated protein tau	P10636
838	2911-27	Midkine	P21741
839	5280-68	Mitochondrial glutamate carrier 2	Q9H1K4
840	4545-53	Mitochondrial import inner membrane translocase subunit TIM14	Q96DA6
841	3115-64	Mitogen-activated protein kinase 1	P28482
842	5004-69	Mitogen-activated protein kinase 11	Q15759
843	5005-4	Mitogen-activated protein kinase 12	P53778
844	5006-71	Mitogen-activated protein kinase 13	O15264
845	5007-1	Mitogen-activated protein kinase 14	Q16539
846	2855-49	Mitogen-activated protein kinase 3	P27361
847	3825-18	Mitogen-activated protein kinase 8	P45983
848	5244-12	Mitogen-activated protein kinase 9	P45984
849	5259-2	Mitogen-activated protein kinase kinase kinase 7:TGF-beta-activated kinase 1 and MAP3K7-binding protein 1 fusion	O43318 Q15750
850	5009-11	Moesin	P26038
851	10364-6	Mothers against decapentaplegic homolog 2	Q15796
852	10363-13	Mothers against decapentaplegic homolog 3	P84022
853	9176-3	Mucin-1	P15941
854	4923-79	Muellerian-inhibiting factor	P03971
855	10362-35	Myc proto-oncogene protein	P01106
856	3514-49	Myeloblastin	P24158
857	3166-92	Myeloid cell surface antigen CD33	P20138
858	2580-83	Myeloperoxidase	P05164
859	3042-7	Myoglobin	P02144
860	7648-9	Myosin-binding protein C, slow-type	Q00872
861	3894-15	N-acetyl-D-glucosamine kinase	Q9UJ70
862	3616-3	N-acetylglucosamine-6-sulfatase	P15586
863	3173-49	N-acylethanolamine-hydrolyzing acid amidase	Q02083
864	5030-52	NAD-dependent protein deacetylase sirtuin-2	Q8IXJ6
865	2731-29	NADPH--cytochrome P450 reductase	P16435
866	3854-24	Nascent polypeptide-associated complex subunit alpha	Q13765
867	5104-57	Natural cytotoxicity triggering receptor 1	O76036
868	2734-49	Natural cytotoxicity triggering receptor 2	O95944
869	3003-29	Natural cytotoxicity triggering receptor 3	O14931
870	5063-12	Natural killer cell receptor 2B4	Q9BZW8
871	5139-32	Netrin receptor UNC5C	O95185
872	5140-56	Netrin receptor UNC5D	Q6UXZ4
873	6649-51	Netrin-1	O95631
874	3327-27	Netrin-4	Q9HB63
875	4498-62	Neural cell adhesion molecule 1, 120 kDa isoform	P13591
876	4246-40	Neural cell adhesion molecule L1	P32004
877	3601-54	Neural cell adhesion molecule L1-like protein	O00533
878	9178-30	Neuregulin-1	Q02297
879	14139-16	Neuregulin-4	Q8WWG1
880	5110-84	Neurexin-1-beta	P58400
881	5111-15	Neurexin-3-beta	Q9HDB5
882	4562-1	Neurexophilin-1	P58417
883	2944-66	Neuroblastoma suppressor of tumorigenicity 1	P41271
884	5107-7	Neurogenic locus notch homolog protein 1	P46531
885	5106-52	Neurogenic locus notch homolog protein 2	Q04721
886	5108-72	Neurogenic locus notch homolog protein 3	Q9UM47
887	5357-60	Neuroligin-4, X-linked	Q8N0W4
888	5109-24	Neuronal cell adhesion molecule	Q92823
889	13109-82	Neuronal growth regulator 1	Q7Z3B1
890	5542-22	Neuropilin-1	O14786
891	4145-58	Neurotrophin-3	P20783
892	4146-58	Neurotrophin-4	P34130
893	3212-30	Neutral ceramidase	Q9NR71
894	9172-69	Neutrophil collagenase	P22894
895	5308-89	Neutrophil elastase	P08246
896	2836-68	Neutrophil gelatinase-associated lipocalin	P80188
897	2790-54	Neutrophil-activating peptide 2	P02775
898	5011-11	Nicotinamide phosphoribosyltransferase	P43490
899	3213-65	Nidogen-1	P14543
900	3633-70	Nidogen-2	Q14112
901	3081-70	NKG2D ligand 1	Q9BZM6
902	3082-9	NKG2D ligand 2	Q9BZM5
903	2747-3	NKG2D ligand 3	Q9BZM4
904	3056-11	NKG2-D type II integral membrane protein	P26718
905	5846-24	Noggin	Q13253
906	9187-2	Non-histone chromosomal protein HMG-14	P05114
907	5260-80	Non-receptor tyrosine-protein kinase TYK2	P29597
908	4250-23	NSFL1 cofactor p47	Q9UNZ2
909	2658-27	NT-3 growth factor receptor	Q16288
910	7655-11	N-terminal pro-BNP	P16860
911	5236-2	Nuclear receptor subfamily 1 group D member 1	P20393
912	5909-51	Nucleoside diphosphate kinase A	P15531
913	4249-64	Nucleoside diphosphate kinase B	P22392
914	4254-6	NudC domain-containing protein 3	Q8IVD9
915	3635-76	OCIA domain-containing protein 1	Q9NX40
916	4769-10	Olfactomedin-4	Q6UX06
917	2693-20	Oncostatin-M	P13725
918	3634-5	Opioid-binding protein/cell adhesion molecule	Q14982
919	11067-13	Osteocalcin	P02818
920	5358-3	Osteomodulin	Q99983
921	13113-7	Osteopontin	P10451
922	5112-73	OX-2 membrane glycoprotein	P41217
923	3636-37	Oxidized low-density lipoprotein receptor 1	P78380
924	4588-1	Pancreatic hormone	P01298
925	4148-49	Pappalysin-1	Q13219
926	5954-62	Parathyroid hormone	P01270
927	2962-50	Parathyroid hormone-related protein	P12272
928	3727-35	Peptide YY	P10082
929	3329-14	Peptidoglycan recognition protein 1	O75594
930	3844-2	Peptidyl-prolyl cis-trans isomerase A	P62937
931	4718-5	Peptidyl-prolyl cis-trans isomerase B	P23284
932	5202-4	Peptidyl-prolyl cis-trans isomerase D	Q08752
933	5238-26	Peptidyl-prolyl cis-trans isomerase E	Q9UNP9
934	5248-68	Peptidyl-prolyl cis-trans isomerase F, mitochondrial	P30405
935	3457-57	Periostin	Q15063
936	3855-56	Peroxiredoxin-1	Q06830
937	5017-19	Peroxiredoxin-5, mitochondrial	P30044
938	5018-68	Peroxiredoxin-6	P30041
939	5915-58	Peroxisomal targeting signal 1 receptor	P50542
940	2696-87	Persephin	O60542
941	3847-56	Persulfide dioxygenase ETHE1, mitochondrial	O95571
942	4267-81	Pescadillo homolog	O00541
943	4276-10	Phosphatidylethanolamine-binding protein 1	P30086
944	3831-21	Phosphatidylinositol 3,4,5-trisphosphate 3-phosphatase and dual-specificity protein phosphatase PTEN	P60484
945	3391-10	Phosphatidylinositol 4,5-bisphosphate 3-kinase catalytic subunit gamma isoform	P48736
946	9173-21	Phosphoglucomutase-1	P36871
947	5020-50	Phosphoglycerate kinase 1	P00558
948	3896-5	Phosphoglycerate mutase 1	P18669
949	4910-21	Phospholipase A2	P04054
950	2692-74	Phospholipase A2, membrane associated	P14555
951	9211-19	Pigment epithelium-derived factor	P36955
952	3390-72	PIK3CA/PIK3R1	P42336 P27986
953	14114-18	PILR alpha-associated neural protein	Q8IYJ0
954	8446-4	Pituitary adenylate cyclase-activating polypeptide 27	P18509
955	8450-36	Pituitary adenylate cyclase-activating polypeptide 38	P18509
956	3078-1	Placenta growth factor	P49763
957	4152-58	Plasma kallikrein	P03952
958	4479-14	Plasma protease C1 inhibitor	P05155
959	3389-7	Plasma serine protease inhibitor	P05154
960	4150-75	Plasmin	P00747
961	4151-6	Plasminogen	P00747
962	2925-9	Plasminogen activator inhibitor 1	P05121
963	2695-25	Platelet endothelial cell adhesion molecule	P16284
964	2697-7	Platelet factor 4	P02776
965	2973-15	Platelet glycoprotein 4	P16671
966	4990-87	Platelet glycoprotein Ib alpha chain	P07359
967	3194-36	Platelet glycoprotein VI	Q9HCN6
968	14123-34	Platelet receptor Gi24	Q9H7M9
969	5015-15	Platelet-activating factor acetylhydrolase	Q13093
970	2642-4	Platelet-activating factor acetylhydrolase IB subunit beta	P68402
971	3828-54	Platelet-derived growth factor C	Q9NRA1
972	10366-11	Platelet-derived growth factor receptor alpha	P16234
973	3459-49	Platelet-derived growth factor receptor beta	P09619
974	4499-21	Platelet-derived growth factor subunit A	P04085
975	4149-8	Platelet-derived growth factor subunit B	P01127
976	3045-72	Pleiotrophin	P21246
977	9216-100	Plexin-B2	O15031
978	4564-2	Plexin-C1	O60486
979	3216-2	Polymeric immunoglobulin receptor	P01833
980	6641-60	PolyUbiquitin K48-linked	P0CG47
981	6647-55	PolyUbiquitin K63-linked	P0CG48
982	4271-75	Prefoldin subunit 5	Q99471
983	5060-62	Programmed cell death 1 ligand 1	Q9NZQ7
984	3004-67	Programmed cell death 1 ligand 2	Q9BQ51
985	2247-20	Prokineticin-1	P58294
986	2585-2	Prolactin	P01236
987	5114-65	Prolactin receptor	P16471
988	2915-6	Proliferating cell nuclear antigen	P12004
989	4258-15	Proliferation-associated protein 2G4	Q9UQ80
990	5029-3	Prolyl endopeptidase FAP	Q12884
991	9204-33	Pro-opiomelanocortin	P01189
992	2960-66	Properdin	P27918
993	4459-68	Proprotein convertase subtilisin/kexin type 7	Q16549
994	5231-79	Proprotein convertase subtilisin/kexin type 9	Q8NBP7
995	3761-4	Prostaglandin G/H synthase 2	P35354
996	8468-19	Prostate-specific antigen	P07288
997	5918-5	Proteasome activator complex subunit 1	Q06323
998	5204-13	Proteasome activator complex subunit 3	P61289
999	3859-50	Proteasome subunit alpha type-1	P25786
1000	4280-47	Proteasome subunit alpha type-2	P25787
1001	3860-7	Proteasome subunit alpha type-6	P60900
1002	4706-17	Protein 4.1	P11171
1003	4322-28	Protein amnionless	Q9BXJ7
1004	5016-61	Protein deglycase DJ-1	Q99497
1005	4278-14	Protein disulfide-isomerase	P07237
1006	4719-58	Protein disulfide-isomerase A3	P30101
1007	2623-54	Protein E7_HPV16	P03129
1008	2624-31	Protein E7_HPV18	P06788
1009	2760-2	Protein FAM107A	O95990
1010	4774-62	Protein FAM107B	Q9H098
1011	9177-6	Protein FAM3B	P58499
1012	13102-1	Protein FAM3D	Q96BQ1
1013	5092-51	Protein jagged-1	P78504
1014	5093-47	Protein jagged-2	Q9Y219
1015	2644-11	Protein kinase C alpha type	P17252
1016	5475-10	Protein kinase C beta type (splice variant beta-II)	P05771
1017	2869-68	Protein kinase C delta type	Q05655
1018	5476-66	Protein kinase C gamma type	P05129
1019	3379-29	Protein kinase C iota type	P41743
1020	3817-18	Protein kinase C theta type	Q04759
1021	2645-54	Protein kinase C zeta type	Q05513
1022	4238-4	Protein lin-7 homolog B	Q9HAP6
1023	2737-22	Protein NOV homolog	P48745
1024	2769-3	Protein Rev_HV2BE	P18093
1025	5852-6	Protein S100-A12	P80511
1026	14116-129	Protein S100-A4	P26447
1027	13090-17	Protein S100-A6	P06703
1028	5921-58	Protein S100-A7	P31151
1029	5339-49	Protein S100-A9	P06702
1030	5364-7	Protein SET	Q01105
1031	4889-82	Protein Wnt-7a	O00755
1032	13119-26	Protein Z-dependent protease inhibitor	Q9UK55
1033	4471-50	Protein-glutamine gamma-glutamyltransferase E	Q08188
1034	3832-51	Protein-tyrosine kinase 6	Q13882
1035	5316-54	Prothrombin	P00734
1036	3220-40	Proto-oncogene tyrosine-protein kinase receptor Ret	P07949
1037	5488-74	Proto-oncogene tyrosine-protein kinase Src	P12931
1038	5275-28	Proto-oncogene vav	P15498
1039	4154-57	P-selectin	P16109
1040	4414-69	Pulmonary surfactant-associated protein D	P35247
1041	11098-1	Pyridoxal kinase	O00764
1042	3897-61	Pyridoxal phosphate phosphatase	Q96GD0
1043	4240-31	Pyruvate kinase PKM	P14618
1044	9207-60	Quinone oxidoreductase-like protein 1	O95825
1045	2647-66	Rab GDP dissociation inhibitor beta	P50395
1046	3392-68	RAC-alpha/beta/gamma serine/threonine-protein kinase	P31749 P31751 Q9Y243
1047	5360-9	RAC-beta serine/threonine-protein kinase	P31751
1048	5481-16	Ras GTPase-activating protein 1	P20936
1049	2870-29	Ras-related C3 botulinum toxin substrate 1	P63000
1050	5271-5	Ras-related C3 botulinum toxin substrate 3	P60763
1051	2616-23	Receptor tyrosine-protein kinase erbB-2	P04626
1052	2617-56	Receptor tyrosine-protein kinase erbB-3	P21860
1053	2618-10	Receptor tyrosine-protein kinase erbB-4	Q15303
1054	3437-80	Receptor-type tyrosine-protein kinase FLT3	P36888
1055	11102-22	Regenerating islet-derived protein 4	Q9BYZ8
1056	14135-3	Relaxin receptor 1	Q9HBX9
1057	3396-54	Renin	P00797
1058	5483-1	Repulsive guidance molecule A	Q96B86
1059	3046-31	Resistin	Q9HD89
1060	5105-2	Reticulon-4 receptor	Q9BZR6
1061	5024-67	Retinoblastoma-associated protein	P06400
1062	3079-62	Retinoic acid receptor responder protein 2	Q99969
1063	5482-61	Retinol-binding protein 4	P02753
1064	3331-8	RGM domain family member B	Q6NW40
1065	8470-213	Ribonuclease H1	O60930
1066	3469-74	Ribosomal protein S6 kinase alpha-3	P51812
1067	3865-53	Ribosomal protein S6 kinase alpha-5	O75582
1068	3866-7	Ribosome maturation protein SBDS	Q9Y3A5
1069	4284-18	RNA-binding protein 39	Q14498
1070	5116-62	Roundabout homolog 2	Q9HCK4
1071	5117-14	Roundabout homolog 3	Q96MS0
1072	4566-24	R-spondin-2	Q6UXX9
1073	13094-75	R-spondin-3	Q9BXY4
1074	8464-31	R-spondin-4	Q2I0M5
1075	5129-12	Scavenger receptor class F member 1	Q14162
1076	5130-67	Scavenger receptor class F member 2	Q96GP6
1077	5028-59	Scavenger receptor cysteine-rich type 1 protein M130	Q86VB7
1078	13101-60	Sclerostin	Q9BQB4
1079	13093-6	Secreted and transmembrane protein 1	Q8WVN6
1080	3221-54	Secreted frizzled-related protein 1	Q8N474
1081	2841-13	Secreted frizzled-related protein 3	Q92765
1082	3728-52	Secretin	P09683
1083	3867-49	Seizure 6-like protein 2	Q6UXD5
1084	3222-11	Semaphorin-3A	Q14563
1085	5363-51	Semaphorin-3E	O15041
1086	13132-14	Semaphorin-5A	Q13591
1087	5122-92	Semaphorin-6A	Q9H2E6
1088	5121-3	Semaphorin-6B	Q9H3T3
1089	3624-3	Serine protease 27	Q9BQR3
1090	3317-33	Serine protease HTRA2, mitochondrial	O43464
1091	3471-49	Serine/threonine-protein kinase 16	O75716
1092	5249-31	Serine/threonine-protein kinase 17B	O94768
1093	2853-68	Serine/threonine-protein kinase Chk1	O14757
1094	3360-50	Serine/threonine-protein kinase Chk2	O96017
1095	3629-60	Serine/threonine-protein kinase MRCK beta	Q9Y5S2
1096	3387-1	Serine/threonine-protein kinase PAK 3	O75914
1097	3827-22	Serine/threonine-protein kinase PAK 6	Q9NQU5
1098	3388-58	Serine/threonine-protein kinase PAK 7	Q9P286
1099	5359-65	Serine/threonine-protein kinase pim-1	P11309
1100	3394-81	Serine/threonine-protein kinase PLK1	P53350
1101	2969-11	Serine/threonine-protein kinase receptor R3	P37023
1102	3400-49	Serine/threonine-protein kinase TBK1	Q9UHD2
1103	5493-17	Serine/threonine-protein kinase WNK3	Q9BYP7
1104	4162-54	Serotransferrin	P02787
1105	3707-12	Serum albumin	P02768
1106	4336-2	Serum amyloid A-1 protein	P0DJI8
1107	2474-54	Serum amyloid P-component	P02743
1108	4261-55	Serum paraoxonase/arylesterase 1	P27169
1109	4929-55	Sex hormone-binding globulin	P04278
1110	4984-83	S-formylglutathione hydrolase	P10768
1111	4567-82	SH2 domain-containing protein 1A	O60880
1112	5272-55	SHC-transforming protein 1	P29353
1113	5125-6	Sialic acid-binding Ig-like lectin 14	Q08ET2
1114	2741-22	Sialic acid-binding Ig-like lectin 6	O43699
1115	2742-68	Sialic acid-binding Ig-like lectin 7	Q9Y286
1116	3007-7	Sialic acid-binding Ig-like lectin 9	Q9Y336
1117	4464-10	Sialoadhesin	Q9BZZ2
1118	10370-21	Signal transducer and activator of transcription 1-alpha/beta	P42224
1119	10346-5	Signal transducer and activator of transcription 3	P40763
1120	10372-18	Signal transducer and activator of transcription 6	P42226
1121	3642-4	SLAM family member 5	Q9UIB8
1122	5128-53	SLAM family member 6	Q96DU3
1123	5487-7	SLAM family member 7	Q9NQ25
1124	3643-90	SLIT and NTRK-like protein 1	Q96PX8
1125	4568-17	SLIT and NTRK-like protein 5	O94991
1126	3868-8	Small glutamine-rich tetratricopeptide repeat-containing protein alpha	O43765
1127	5494-52	Small nuclear ribonucleoprotein F	P62306
1128	9169-14	Small ubiquitin-related modifier 3	P55854
1129	5957-30	Somatostatin-28	P61278
1130	8462-18	Somatotropin	P01241
1131	2743-5	Sonic hedgehog protein	Q15465
1132	3903-49	Sorting nexin-4	O95219
1133	3043-49	SPARC	P09486
1134	4467-49	SPARC-like protein 1	Q14515
1135	13118-5	SPARC-related modular calcium-binding protein 1	Q9H4F8
1136	5031-10	Spectrin alpha chain, non-erythrocytic 1	Q13813
1137	3902-21	S-phase kinase-associated protein 1	P63208
1138	4294-16	Sphingosine kinase 1	Q9NYA1
1139	4468-21	Sphingosine kinase 2	Q9NRA0
1140	4297-62	Spondin-1	Q9HCB6
1141	3399-31	Stabilin-2	Q8WWQ8
1142	4930-21	Stanniocalcin-1	P52823
1143	4500-50	Stem cell growth factor-alpha	Q9Y240
1144	2966-65	Stem Cell Growth Factor-beta	Q9Y240
1145	5489-18	Stress-induced-phosphoprotein 1	P31948
1146	3516-60	Stromal cell-derived factor 1	P48061
1147	2788-55	Stromelysin-1	P08254
1148	8479-4	Stromelysin-2	P09238
1149	2877-3	SUMO-conjugating enzyme UBC9	P63279
1150	2794-60	Superoxide dismutase [Cu-Zn]	P00441
1151	5008-51	Superoxide dismutase [Mn], mitochondrial	P04179
1152	13105-7	Synaptosomal-associated protein 25	P60880
1153	3766-51	Syntaxin-1A	Q16623
1154	3232-28	Tartrate-resistant acid phosphatase type 5	P13686
1155	2875-15	TATA-box-binding protein	P20226
1156	3143-3	T-cell surface glycoprotein CD4	P01730
1157	4155-3	Tenascin	P24821
1158	5810-25	Teratocarcinoma-derived growth factor 1	P13385
1159	5490-53	Testican-1	Q08629
1160	5491-12	Testican-2	Q92563
1161	5133-17	TGF-beta receptor type-2	P37173
1162	4815-25	Thioredoxin domain-containing protein 12	O95881
1163	4157-2	Thrombin	P00734
1164	5947-90	Thrombopoietin	P40225
1165	3473-78	Thrombopoietin Receptor	P40238
1166	3474-19	Thrombospondin-1	P07996
1167	3339-33	Thrombospondin-2	P35442
1168	3340-53	Thrombospondin-4	P35443
1169	3010-53	Thymic stromal lymphopoietin	Q969D9
1170	4301-58	Thymidine kinase, cytosolic	P04183
1171	5035-7	Thymidylate synthase	P04818
1172	4165-2	Thyroglobulin	P01266
1173	3873-51	Thyroid peroxidase	P07202
1174	3521-16	Thyroid Stimulating Hormone	P01215 P01222
1175	2706-69	Thyroxine-binding globulin	P05543
1176	4931-59	Tissue Factor	P13726
1177	3336-50	Tissue factor pathway inhibitor	P10646
1178	2212-69	Tissue-type plasminogen activator	P00750
1179	2603-61	T-lymphocyte activation antigen CD80	P33681
1180	5337-64	T-lymphocyte activation antigen CD86	P42081
1181	3324-51	T-lymphocyte surface antigen Ly-9	Q9HBG7
1182	3835-11	Toll-like receptor 2	O60603
1183	11101-18	Toll-like receptor 4	O00206
1184	3647-49	Toll-like receptor 4:Lymphocyte antigen 96 complex	O00206 Q9Y6Y9
1185	10356-21	Transcription factor AP-1	P05412
1186	5384-67	Transcription factor IIIB 90 kDa subunit	Q92994
1187	3009-3	Transforming growth factor beta receptor type 3	Q03167
1188	2333-72	Transforming growth factor beta-1	P01137
1189	4156-74	Transforming growth factor beta-2	P61812
1190	3520-58	Transforming growth factor beta-3	P10600
1191	3283-21	Transforming growth factor-beta-induced protein ig-h3	Q15582
1192	9201-13	Transgelin-2	P37802
1193	4306-4	Transketolase	P29401
1194	3872-2	Translationally-controlled tumor protein	P13693
1195	5080-131	Transmembrane glycoprotein NMB	Q14956
1196	9185-15	Trefoil factor 1	P04155
1197	9191-8	Trefoil factor 2	Q03403
1198	4721-54	Trefoil factor 3	Q07654
1199	4309-59	Triosephosphate isomerase	P60174
1200	5033-27	Tropomyosin alpha-1 chain	P09493
1201	7660-21	Tropomyosin alpha-4 chain	P67936
1202	4472-5	Tropomyosin beta chain	P07951
1203	5441-67	Troponin I, cardiac muscle	P19429
1204	5440-26	Troponin I, fast skeletal muscle	P48788
1205	5315-22	Troponin T, cardiac muscle	P45379
1206	3049-61	Trypsin-1	P07477
1207	5034-79	Trypsin-2	P07478
1208	3479-71	Trypsin-3	P35030
1209	3403-1	Tryptase beta-2	P20231
1210	3404-51	Tryptase gamma	Q9NRR2
1211	5936-53	Tumor necrosis factor	P01375
1212	2917-3	Tumor necrosis factor ligand superfamily member 11	O14788
1213	5939-42	Tumor necrosis factor ligand superfamily member 12	O43508
1214	3059-50	Tumor necrosis factor ligand superfamily member 13B	Q9Y275
1215	5355-69	Tumor necrosis factor ligand superfamily member 14	O43557
1216	2968-61	Tumor necrosis factor ligand superfamily member 15	O95150
1217	2708-54	Tumor necrosis factor ligand superfamily member 18	Q9UNG2
1218	2839-2	Tumor necrosis factor ligand superfamily member 4	P23510
1219	3052-8	Tumor necrosis factor ligand superfamily member 6, soluble form	P48023
1220	3421-54	Tumor necrosis factor ligand superfamily member 8	P32971
1221	2599-51	Tumor necrosis factor ligand superfamily member 9	P41273
1222	4832-75	Tumor necrosis factor receptor superfamily member 10A	O00220
1223	5534-49	Tumor necrosis factor receptor superfamily member 10B	O14763
1224	14121-24	Tumor necrosis factor receptor superfamily member 10D	Q9UBN6
1225	5424-55	Tumor necrosis factor receptor superfamily member 11A	Q9Y6Q6
1226	2526-53	Tumor necrosis factor receptor superfamily member 11B	O00300
1227	5138-50	Tumor necrosis factor receptor superfamily member 12A	Q9NP84
1228	2704-74	Tumor necrosis factor receptor superfamily member 13B	O14836
1229	5383-14	Tumor necrosis factor receptor superfamily member 13C	Q96RJ3
1230	5352-11	Tumor necrosis factor receptor superfamily member 14	Q92956
1231	2665-26	Tumor necrosis factor receptor superfamily member 17	Q02223
1232	5526-53	Tumor necrosis factor receptor superfamily member 18	Q9Y5U5
1233	5131-15	Tumor necrosis factor receptor superfamily member 19	Q9NS68
1234	5115-31	Tumor necrosis factor receptor superfamily member 19L	Q969Z4
1235	2654-19	Tumor necrosis factor receptor superfamily member 1A	P19438
1236	3152-57	Tumor necrosis factor receptor superfamily member 1B	P20333
1237	5404-53	Tumor necrosis factor receptor superfamily member 21	O75509
1238	3083-71	Tumor necrosis factor receptor superfamily member 27	Q9HAV5
1239	2636-10	Tumor necrosis factor receptor superfamily member 3	P36941
1240	3730-81	Tumor necrosis factor receptor superfamily member 4	P43489
1241	5392-73	Tumor necrosis factor receptor superfamily member 6	P25445
1242	5070-76	Tumor necrosis factor receptor superfamily member 6B	O95407
1243	2605-49	Tumor necrosis factor receptor superfamily member 8	P28908
1244	2598-9	Tumor necrosis factor receptor superfamily member 9	Q07011
1245	2977-7	Tumor necrosis factor receptor superfamily member EDAR	Q9UNE0
1246	5036-50	Tumor necrosis factor-inducible gene 6 protein	P98066
1247	2619-72	Tumor-associated calcium signal transducer 2	P09758
1248	3341-33	Tyrosine-protein kinase ABL1	P00519
1249	3416-2	Tyrosine-protein kinase BTK	Q06187
1250	3363-31	Tyrosine-protein kinase CSK	P41240
1251	4220-39	Tyrosine-protein kinase Fer	P16591
1252	3810-50	Tyrosine-protein kinase Fgr	P09769
1253	3813-3	Tyrosine-protein kinase Fyn	P06241
1254	3374-49	Tyrosine-protein kinase HCK	P08631
1255	4998-50	Tyrosine-protein kinase JAK2	O60674
1256	3452-17	Tyrosine-protein kinase Lck	P06239
1257	3453-87	Tyrosine-protein kinase Lyn	P07948
1258	3381-24	Tyrosine-protein kinase Lyn, isoform B	P07948
1259	2844-53	Tyrosine-protein kinase receptor Tie-1, soluble	P35590
1260	2611-72	Tyrosine-protein kinase receptor TYRO3	Q06418
1261	3646-7	Tyrosine-protein kinase Tec	P42680
1262	8474-6	Tyrosine-protein kinase transmembrane receptor ROR1	Q01973
1263	2878-66	Tyrosine-protein kinase Yes	P07947
1264	4476-22	Tyrosine-protein kinase ZAP-70	P43403
1265	3005-5	Tyrosine-protein phosphatase non-receptor type 1	P18031
1266	3397-7	Tyrosine-protein phosphatase non-receptor type 11	Q06124
1267	3401-8	Tyrosine-protein phosphatase non-receptor type 2	P17706
1268	4318-12	Tyrosine-protein phosphatase non-receptor type 6	P29350
1269	5430-66	Tyrosine-protein phosphatase non-receptor type substrate 1	P78324
1270	4474-19	Ubiquitin	P62979
1271	9215-117	Ubiquitin carboxyl-terminal hydrolase 25	Q9UHP3
1272	5019-16	Ubiquitin carboxyl-terminal hydrolase isozyme L1	P09936
1273	2846-24	Ubiquitin+1, truncated mutation for UbB	P62979
1274	9199-6	Ubiquitin-conjugating enzyme E2 G2	P60604
1275	3874-8	Ubiquitin-conjugating enzyme E2 L3	P68036
1276	3905-62	Ubiquitin-conjugating enzyme E2 N	P61088
1277	3836-51	Ubiquitin-fold modifier 1	P61960
1278	3405-6	Ubiquitin-fold modifier-conjugating enzyme 1	Q9Y3C8
1279	14151-4	Ubiquitin-like protein ISG15	P05161
1280	4786-58	UMP-CMP kinase	P30085
1281	2652-15	Urokinase plasminogen activator surface receptor	Q03405
1282	4158-54	Urokinase-type plasminogen activator	P00749
1283	4209-60	Vacuolar protein sorting-associated protein VTA1 homolog	Q9NP79
1284	2967-8	Vascular cell adhesion protein 1	P19320
1285	2597-8	Vascular endothelial growth factor A	P15692
1286	4867-15	Vascular endothelial growth factor A, isoform 121	P15692
1287	3132-1	Vascular endothelial growth factor C	P49767
1288	13098-93	Vascular endothelial growth factor D	O43915
1289	3651-50	Vascular endothelial growth factor receptor 2	P35968
1290	2358-19	Vascular endothelial growth factor receptor 3	P35916
1291	3522-57	Vasoactive Intestinal Peptide	P01282
1292	7638-30	Vesicular integral-membrane protein VIP36	Q12907
1293	2961-1	Vitamin K-dependent protein C	P04070
1294	2700-56	Vitamin K-dependent protein S	P07225
1295	13125-45	Vitronectin	P04004
1296	3050-7	von Willebrand factor	P04275
1297	4569-52	VPS10 domain-containing receptor SorCS2	Q96PQ0
1298	3191-50	WAP, kazal, immunoglobulin, kunitz and NTR domain-containing protein 1	Q96NZ8
1299	3235-50	WAP, Kazal, immunoglobulin, Kunitz and NTR domain-containing protein 2	Q8TEU8
1300	2848-2	Wnt inhibitory factor 1	Q9Y5W5
1301	3057-55	WNT1-inducible-signaling pathway protein 1	O95388
1302	5927-4	WNT1-inducible-signaling pathway protein 3	O95389
1303	3481-87	Xaa-Pro aminopeptidase 1	Q9NQW7
1304	5082-51	X-linked interleukin-1 receptor accessory protein-like 2	Q9NP60
1305	2835-1	X-ray repair cross-complementing protein 6	P12956

## Sheet: 1.3k seq id mod
SOMAmer SeqID
5227-60_3
14156-33_3
14157-21_3
4179-57_3
4829-43_6
7625-27_3
5858-6_5
4995-16_1
4563-61_2
10361-25_3
3898-5_2
5230-99_3
4217-49_3
5861-78_3
4693-72_2
4460-8_2
5026-66_1
5484-63_3
3864-5_2
4957-1_2
2682-68_1
4187-49_2
4160-49_1
3174-2_1
3175-51_5
4533-76_2
2809-25_2
3168-8_2
5261-13_3
4771-10_3
4194-26_3
3758-68_3
2806-49_2
4976-57_1
5012-67_1
5023-23_1
4546-27_3
4551-72_3
3554-24_1
11513-92_3
4535-50_2
14115-34_3
4125-52_2
4763-31_3
4188-1_2
3280-49_2
2813-11_2
3839-60_2
3709-4_2
4192-10_2
2849-49_1
4549-78_2
2879-9_2
4153-11_2
3580-25_8
3024-18_2
3581-53_3
3708-62_1
3640-14_3
11105-171_3
5792-8_2
3169-70_2
4292-5_3
8458-111_3
3343-1_4
5183-53_3
5245-40_5
2970-60_2
14134-49_3
3171-57_2
4874-3_1
2811-27_1
3773-15_4
2602-2_2
2500-2_3
3281-19_1
3796-79_2
3710-49_2
2805-6_2
3484-60_2
7624-19_3
4960-72_1
4961-17_1
14158-17_3
5335-73_3
4959-2_1
4413-3_2
3344-60_4
2750-3_2
2797-56_2
4712-28_2
2418-55_9
5312-49_3
2937-10_2
2938-55_2
11510-31_3
14125-5_3
3412-7_1
8447-11_3
5867-60_3
3538-26_1
2939-10_2
3583-54_4
3172-28_2
5452-71_3
4912-17_1
4965-27_1
9202-309_3
5460-60_3
5443-62_2
3875-62_1
3091-70_2
3346-72_2
2751-16_2
4126-22_1
4973-18_1
3472-40_2
4561-65_2
2816-50_2
3585-54_4
13111-79_3
2891-1_3
5870-23_2
4423-77_2
13097-11_3
3413-50_2
4866-59_2
3485-28_2
3347-9_2
5456-59_2
13088-397_3
2558-51_3
5801-72_3
5798-3_3
3284-75_1
3654-27_4
3348-49_2
3587-53_2
8459-10_3
2972-57_2
4859-6_1
4862-63_1
3415-61_2
3723-1_2
2421-7_3
4534-10_2
5262-57_3
3461-58_1
4328-2_2
4900-8_1
2755-8_2
2851-63_3
2501-51_3
3656-9_1
5410-53_3
3797-1_1
2643-57_2
2819-23_2
3591-51_3
4903-72_1
3657-74_3
5253-1_1
3877-67_2
3592-4_3
3418-12_2
3350-53_2
3351-1_1
3419-49_2
2449-1_4
2668-70_2
3026-5_2
5264-65_3
3466-8_2
4963-19_1
5255-22_3
4469-78_2
4428-1_2
4429-51_2
4969-2_1
3420-21_2
4970-55_1
3799-11_2
3177-49_2
3352-80_3
3356-50_1
3798-71_1
3289-19_2
3518-54_2
5343-74_3
2889-37_2
5225-50_3
5226-36_3
3427-63_2
5340-24_3
4904-7_1
3593-72_3
3488-64_2
3061-61_2
5508-62_3
3594-6_5
9212-22_3
2431-17_3
8465-52_3
3364-76_2
3181-50_2
4971-1_1
3676-15_3
2770-51_2
4144-13_1
2900-53_3
3509-1_1
4913-78_1
3519-3_2
3044-3_2
4922-13_1
2578-67_2
2468-62_3
2516-57_3
3508-78_3
2913-1_2
4128-27_2
2705-5_2
9168-31_3
2192-63_10
2890-59_2
3040-59_1
2783-18_2
2781-63_2
5480-49_3
4886-3_1
2785-15_2
10337-83_3
3290-50_2
5451-1_3
13116-25_3
3029-52_2
5062-60_3
5412-53_3
3534-14_2
3292-75_1
3293-2_4
11514-196_3
9190-7_3
5807-77_3
5065-8_2
2822-56_2
3326-58_2
3630-27_4
4541-49_2
5103-30_3
6152-111_3
4962-52_1
5246-64_3
5254-69_3
5256-86_3
11104-13_3
3600-2_3
5013-2_1
13117-232_3
3362-61_2
13103-125_3
4540-11_2
8476-11_3
3423-59_2
3489-9_2
2711-6_2
3028-36_2
4542-24_2
5066-134_3
4905-63_1
4876-32_1
5307-12_3
4906-35_1
3184-25_2
4878-3_1
3077-66_2
2190-55_1
4203-50_2
3234-23_2
4807-13_3
4543-65_2
4925-54_2
4430-44_3
5457-5_2
2823-7_1
2753-2_2
3285-23_2
3186-2_2
2754-50_2
4480-59_2
2683-1_2
5803-24_3
4481-34_2
2182-54_1
2381-52_4
4482-66_2
4967-1_1
14136-234_3
4127-75_1
2888-49_2
2429-27_4
3060-43_2
5069-9_3
4129-72_1
2946-52_2
4159-130_1
3666-17_4
2567-5_6
2975-19_2
4544-4_3
2974-61_2
3296-92_2
3298-52_2
3299-29_2
5346-24_3
4785-30_3
4890-10_1
4337-49_2
3800-71_2
2670-67_4
3714-49_2
3294-55_2
4332-6_2
3361-26_2
3030-3_2
3603-60_5
3041-55_2
4141-79_1
3038-9_2
3487-32_2
2436-49_4
2979-8_2
3495-15_2
9188-119_3
3422-4_2
3357-67_2
3358-51_2
3359-11_2
3719-2_2
2609-59_2
3803-10_2
3302-58_1
3303-23_2
3802-50_1
4324-33_2
5459-33_3
9171-11_3
3187-52_2
7628-40_3
2942-50_2
2943-5_2
2634-2_2
2607-54_2
2746-56_1
5014-49_1
3414-40_2
5345-51_3
3192-3_2
5068-54_3
3022-4_2
4314-12_2
4907-56_1
4355-13_1
2666-53_2
5349-69_3
3305-6_1
4979-34_2
4389-2_1
13126-52_3
4981-6_1
2976-58_2
3122-6_2
3644-5_4
3535-84_1
3607-71_1
3365-7_2
3178-5_2
3608-12_5
3606-2_5
4420-7_2
3795-6_2
2871-73_2
2876-74_2
3852-19_2
9175-48_3
4978-54_2
5252-33_3
2864-2_3
3628-3_4
6151-18_3
5242-37_3
3480-7_1
4359-87_1
5879-51_3
3881-49_2
3845-51_2
10342-55_3
10336-3_3
4245-80_2
14120-2_3
14122-132_3
2826-53_2
3182-38_2
4436-1_2
4437-56_3
4435-66_2
8480-29_3
4982-54_1
5882-34_2
4908-6_1
4964-67_1
4983-6_1
2201-17_6
2981-9_3
3805-16_2
2714-78_2
3611-70_4
3189-61_2
5301-7_3
3431-54_2
5076-53_2
4834-61_2
3432-21_2
3806-55_1
5077-28_3
3612-6_4
5078-82_3
14124-6_3
14153-8_3
2614-28_2
2615-60_2
13104-32_3
14131-37_3
2514-65_3
5509-7_3
2677-1_1
4212-5_3
5328-33_37
4956-2_1
4122-12_2
5813-58_3
2715-25_2
3470-1_2
4708-3_2
2945-25_1
4997-19_1
4230-1_2
4184-43_3
5885-55_3
2612-5_2
5888-29_3
3366-51_2
8463-2_3
5032-64_1
4985-11_1
5437-63_3
11516-7_3
4440-15_2
5934-1_3
3367-8_3
2796-62_2
4989-7_1
3486-58_2
2441-2_4
4392-54_2
4393-3_1
3494-71_3
2761-49_2
2762-30_2
3025-50_1
2763-66_2
3807-1_2
4123-60_2
3065-65_1
4130-71_1
4487-1_1
4394-71_2
2443-10_4
2764-20_2
5532-53_3
3808-76_2
3809-1_2
4988-49_2
4131-72_2
3434-34_1
3435-53_2
3613-62_5
3313-21_2
5462-62_3
3053-49_2
4986-59_1
3032-11_2
4132-27_2
13112-179_3
3438-10_2
9213-24_3
2827-23_2
5864-10_3
5347-59_3
4548-4_2
11094-104_3
3033-57_1
3066-12_1
5000-52_1
2982-82_2
9196-8_3
4909-68_1
9197-4_3
10339-48_3
5897-58_3
3314-74_2
2515-14_3
2505-49_3
4775-34_3
3217-74_2
5822-22_3
3034-1_2
4891-50_1
2857-70_2
5223-59_3
4272-46_2
5478-50_2
4993-16_1
4911-49_2
3848-14_2
11081-1_3
3441-64_2
5196-7_3
3315-15_1
4842-62_2
4991-12_1
5350-14_2
4792-51_2
4992-49_1
4840-73_1
2719-3_4
4697-59_2
3195-50_2
3440-7_2
4133-54_2
3373-5_2
5265-12_3
4449-67_3
2986-49_2
2949-6_2
2447-7_4
5463-22_3
5464-52_3
2948-58_2
12060-28_3
2765-4_3
4374-45_2
4880-21_1
2752-62_2
14583-49_3
3067-67_1
2985-35_1
5193-51_3
4282-3_2
3054-3_2
4124-24_2
5903-91_2
11103-24_3
2625-53_4
5467-15_3
2622-18_1
11096-57_3
4915-64_2
3332-57_1
2768-56_2
5465-32_3
3316-58_1
4134-4_2
5134-52_2
2681-23_2
3617-80_4
2837-3_2
4407-10_1
4553-65_3
3504-58_2
14132-21_3
4450-26_2
4994-178_1
4224-7_2
5351-52_3
13131-5_3
13130-150_3
5178-5_3
5201-50_4
3312-64_1
3477-63_2
2524-56_3
5900-11_2
4996-66_1
2865-77_2
2858-29_2
2859-69_2
2987-37_3
14144-3_3
4163-5_2
14143-8_3
14146-92_3
5843-60_3
2732-58_3
3443-61_2
3879-50_1
4914-10_1
3196-6_2
13089-6_3
5061-27_3
3198-4_1
11089-7_3
4987-17_1
4916-2_1
4135-84_2
2744-57_2
3069-52_3
13124-20_3
2860-19_2
3887-90_2
10358-33_3
2988-57_2
2748-3_2
8467-9_3
3888-8_1
5021-13_1
5229-90_3
5250-53_3
4883-56_2
3448-13_2
3197-70_2
4232-19_2
2952-75_2
2771-35_2
8469-41_3
2571-12_3
2950-57_2
2685-21_2
2686-67_2
3320-49_2
3503-4_2
8488-33_3
4917-62_1
4811-33_3
4342-10_3
5486-73_3
2649-77_2
5124-69_3
9183-7_3
14128-121_3
3497-13_2
14129-1_3
14127-240_3
14147-50_3
5825-49_3
9180-6_3
4396-54_1
4397-26_2
10351-51_3
4851-25_1
3037-62_1
2630-12_2
5353-89_2
2991-9_2
14133-93_3
4234-8_2
2994-71_2
2773-50_2
10344-334_3
2631-50_2
4493-92_1
10367-62_3
2632-5_2
3815-14_1
3072-4_2
2633-52_2
3445-53_2
2774-10_3
2992-59_2
5084-154_3
5468-67_3
3376-49_2
9170-24_3
3499-77_2
4136-40_2
2775-54_2
3446-7_2
2993-1_2
3073-51_2
3035-80_2
3070-1_2
3151-6_1
4138-25_2
5085-18_3
2778-10_2
3620-67_2
5087-5_3
10365-132_3
5088-175_3
3321-2_2
4137-57_2
2829-19_2
5132-71_3
4717-55_2
4490-65_2
4556-10_2
14150-7_3
14149-9_3
2723-9_2
2906-55_3
3055-54_2
11071-1_3
4491-4_2
4673-13_2
4139-71_2
2620-4_2
4140-3_2
5089-11_3
3447-64_2
5834-18_3
4924-32_1
2997-8_1
2998-53_2
5094-62_3
2831-29_1
3199-54_2
3200-49_2
3681-87_3
2833-20_1
3201-49_2
3450-4_2
3378-49_2
2834-54_1
3449-58_2
8485-7_3
5354-11_3
5095-21_3
5096-51_3
5097-14_3
5098-79_3
4557-61_2
5228-25_2
4495-33_2
3202-28_2
2828-82_2
2843-13_2
4559-64_2
4455-89_2
4801-13_3
2780-35_2
3889-64_2
2728-62_2
13133-73_3
2635-61_2
3622-33_4
8484-24_3
5400-52_3
4237-70_3
10990-21_3
4452-9_2
4453-83_3
4547-59_2
13122-19_3
13123-3_3
3322-52_2
5837-49_3
5090-49_2
5091-28_3
6653-58_3
3204-2_2
4304-18_2
2999-6_2
3074-6_2
13095-51_3
3890-8_2
3291-30_2
3309-2_2
3310-62_1
3311-27_1
3858-5_1
13129-40_3
9182-3_3
7640-29_3
3323-37_1
4831-4_2
13114-50_3
2953-31_2
13107-9_3
3206-4_2
5099-14_3
3623-84_4
4143-74_2
3505-6_2
3506-49_1
4703-87_2
3179-51_2
5100-53_3
4920-10_1
3738-54_4
2638-12_2
2637-77_2
4496-60_2
5356-2_3
3684-78_3
4968-50_1
2640-3_2
3853-56_1
5001-6_2
3605-77_4
3000-66_1
3820-68_2
3822-54_2
3821-28_1
2475-1_3
3325-2_2
3208-2_4
2789-26_2
3209-69_1
5002-76_1
5268-49_3
2838-53_1
2579-17_5
5470-69_2
3823-9_1
2687-2_1
3685-53_1
3627-71_4
3893-64_1
2211-9_6
2278-61_4
2480-58_3
3210-1_2
3170-6_1
3891-56_1
2730-58_2
5102-55_3
5854-60_3
2911-27_2
5280-68_5
4545-53_3
3115-64_2
5004-69_1
5005-4_1
5006-71_1
5007-1_1
2855-49_2
3825-18_2
5244-12_3
5259-2_3
5009-11_1
10364-6_3
10363-13_3
9176-3_3
4923-79_1
10362-35_3
3514-49_2
3166-92_1
2580-83_2
3042-7_2
7648-9_3
3894-15_2
3616-3_5
3173-49_2
5030-52_1
2731-29_2
3854-24_1
5104-57_3
2734-49_4
3003-29_2
5063-12_2
5139-32_3
5140-56_3
6649-51_3
3327-27_1
4498-62_2
4246-40_2
3601-54_3
9178-30_3
14139-16_3
5110-84_3
5111-15_3
4562-1_2
2944-66_2
5107-7_2
5106-52_3
5108-72_3
5357-60_3
5109-24_3
13109-82_3
5542-22_2
4145-58_2
4146-58_2
3212-30_3
9172-69_3
5308-89_2
2836-68_2
2790-54_2
5011-11_1
3213-65_2
3633-70_5
3081-70_2
3082-9_2
2747-3_2
3056-11_1
5846-24_3
9187-2_3
5260-80_3
4250-23_3
2658-27_1
7655-11_3
5236-2_3
5909-51_3
4249-64_2
4254-6_2
3635-76_4
4769-10_3
2693-20_3
3634-5_4
11067-13_3
5358-3_3
13113-7_3
5112-73_3
3636-37_4
4588-1_2
4148-49_2
5954-62_3
2962-50_2
3727-35_1
3329-14_2
3844-2_1
4718-5_2
5202-4_3
5238-26_3
5248-68_2
3457-57_1
3855-56_1
5017-19_1
5018-68_1
5915-58_3
2696-87_2
3847-56_2
4267-81_3
4276-10_2
3831-21_1
3391-10_2
9173-21_3
5020-50_1
3896-5_2
4910-21_1
2692-74_2
9211-19_3
3390-72_2
14114-18_3
8446-4_3
8450-36_3
3078-1_2
4152-58_2
4479-14_2
3389-7_2
4150-75_2
4151-6_2
2925-9_1
2695-25_1
2697-7_2
2973-15_2
4990-87_1
3194-36_2
14123-34_3
5015-15_1
2642-4_1
3828-54_2
10366-11_3
3459-49_2
4499-21_1
4149-8_2
3045-72_2
9216-100_3
4564-2_2
3216-2_2
6641-60_3
6647-55_3
4271-75_2
5060-62_3
3004-67_2
2247-20_11
2585-2_5
5114-65_3
2915-6_2
4258-15_2
5029-3_1
9204-33_3
2960-66_2
4459-68_2
5231-79_3
3761-4_2
8468-19_3
5918-5_3
5204-13_3
3859-50_2
4280-47_2
3860-7_2
4706-17_2
4322-28_3
5016-61_2
4278-14_3
4719-58_2
2623-54_4
2624-31_2
2760-2_2
4774-62_3
9177-6_3
13102-1_3
5092-51_3
5093-47_3
2644-11_2
5475-10_3
2869-68_3
5476-66_3
3379-29_1
3817-18_1
2645-54_1
4238-4_2
2737-22_2
2769-3_2
5852-6_3
14116-129_3
13090-17_3
5921-58_3
5339-49_3
5364-7_3
4889-82_1
13119-26_3
4471-50_2
3832-51_1
5316-54_3
3220-40_2
5488-74_3
5275-28_2
4154-57_2
4414-69_2
11098-1_3
3897-61_1
4240-31_2
9207-60_3
2647-66_2
3392-68_2
5360-9_2
5481-16_3
2870-29_2
5271-5_1
2616-23_18
2617-56_35
2618-10_2
3437-80_3
11102-22_3
14135-3_3
3396-54_2
5483-1_3
3046-31_1
5105-2_3
5024-67_1
3079-62_2
5482-61_3
3331-8_1
8470-213_3
3469-74_1
3865-53_1
3866-7_2
4284-18_3
5116-62_2
5117-14_3
4566-24_3
13094-75_3
8464-31_3
5129-12_3
5130-67_3
5028-59_1
13101-60_3
13093-6_3
3221-54_1
2841-13_2
3728-52_2
3867-49_1
3222-11_2
5363-51_3
13132-14_3
5122-92_2
5121-3_2
3624-3_4
3317-33_1
3471-49_1
5249-31_3
2853-68_2
3360-50_4
3629-60_4
3387-1_2
3827-22_1
3388-58_2
5359-65_3
3394-81_2
2969-11_1
3400-49_2
5493-17_3
4162-54_2
3707-12_2
4336-2_1
2474-54_5
4261-55_2
4929-55_1
4984-83_1
4567-82_2
5272-55_2
5125-6_3
2741-22_2
2742-68_2
3007-7_2
4464-10_2
10370-21_3
10346-5_3
10372-18_3
3642-4_1
5128-53_3
5487-7_3
3643-90_2
4568-17_2
3868-8_1
5494-52_3
9169-14_3
5957-30_3
8462-18_3
2743-5_2
3903-49_2
3043-49_2
4467-49_2
13118-5_3
5031-10_1
3902-21_2
4294-16_2
4468-21_2
4297-62_3
3399-31_2
4930-21_1
4500-50_2
2966-65_2
5489-18_3
3516-60_2
2788-55_1
8479-4_3
2877-3_1
2794-60_2
5008-51_1
13105-7_3
3766-51_4
3232-28_2
2875-15_2
3143-3_1
4155-3_2
5810-25_3
5490-53_3
5491-12_3
5133-17_3
4815-25_3
4157-2_1
5947-90_3
3473-78_2
3474-19_2
3339-33_1
3340-53_1
3010-53_2
4301-58_2
5035-7_1
4165-2_1
3873-51_2
3521-16_2
2706-69_2
4931-59_1
3336-50_1
2212-69_1
2603-61_2
5337-64_3
3324-51_1
3835-11_2
11101-18_3
3647-49_4
10356-21_3
5384-67_3
3009-3_2
2333-72_1
4156-74_1
3520-58_1
3283-21_1
9201-13_3
4306-4_2
3872-2_1
5080-131_3
9185-15_3
9191-8_3
4721-54_2
4309-59_3
5033-27_1
7660-21_3
4472-5_2
5441-67_3
5440-26_3
5315-22_3
3049-61_2
5034-79_1
3479-71_2
3403-1_2
3404-51_2
5936-53_3
2917-3_2
5939-42_3
3059-50_2
5355-69_3
2968-61_1
2708-54_2
2839-2_1
3052-8_2
3421-54_2
2599-51_2
4832-75_2
5534-49_2
14121-24_3
5424-55_3
2526-53_3
5138-50_3
2704-74_1
5383-14_3
5352-11_3
2665-26_2
5526-53_3
5131-15_3
5115-31_3
2654-19_1
3152-57_1
5404-53_3
3083-71_1
2636-10_2
3730-81_2
5392-73_2
5070-76_3
2605-49_2
2598-9_3
2977-7_2
5036-50_1
2619-72_2
3341-33_4
3416-2_2
3363-31_4
4220-39_2
3810-50_2
3813-3_2
3374-49_2
4998-50_2
3452-17_2
3453-87_2
3381-24_2
2844-53_2
2611-72_2
3646-7_4
8474-6_3
2878-66_2
4476-22_2
3005-5_2
3397-7_4
3401-8_2
4318-12_3
5430-66_3
4474-19_2
9215-117_3
5019-16_2
2846-24_2
9199-6_3
3874-8_1
3905-62_1
3836-51_2
3405-6_2
14151-4_3
4786-58_3
2652-15_1
4158-54_2
4209-60_2
2967-8_1
2597-8_3
4867-15_2
3132-1_1
13098-93_3
3651-50_5
2358-19_2
3522-57_1
7638-30_3
2961-1_2
2700-56_2
13125-45_3
3050-7_2
4569-52_2
3191-50_2
3235-50_2
2848-2_2
3057-55_1
5927-4_3
3481-87_1
5082-51_3
2835-1_4
